# Supplementary material for: Genome- and Transcriptome-Wide Association Studies Identify Susceptibility Genes and Pathways for Periodontitis
Source: Cells. 2022 Dec 23;12(1):70. doi: 10.3390/cells12010070 (PMC9818314; doi:10.3390/cells12010070)
Supplement: Supplementary file 1 [file cells-12-00070-s001.zip]

Archive with 2 entries (2 files):
- Supplementary Material.pdf
- Table S4_S5.xlsx
