# Supplementary material for: Genome- and Transcriptome-Wide Association Studies Identify Susceptibility Genes and Pathways for Periodontitis
Source: Cells. 2022 Dec 23;12(1):70. doi: 10.3390/cells12010070 (PMC9818314; doi:10.3390/cells12010070)
Supplement: Supplementary file 1 [file cells-12-00070-s001.zip › Table S4_S5.xlsx]

## Sheet: Table S4
Table S4. The results of UTMOST for periodontitis
Gene	Test Score	P
SIGLEC14	310.504	1.63451e-11
SAMD9L	9.77695	5.32288e-05
EZH1	9.07013	6.24189e-05
MRPS23	9.50414	7.55119e-05
SIGLEC5	8.9153	8.53678e-05
TMED7	8.96292	9.56018e-05
LRRC25	7.82526	0.000190753
SEMA6A	8.74315	0.000191116
MCM3	8.44533	0.000200008
DEXI	8.25212	0.000233117
MAFF	8.05248	0.000264277
KRTAP1-1	7.81606	0.000278288
SARS	6.34505	0.000297898
KRTAP10-7	-3.58567	0.000336219
ABCA7	7.23498	0.000337824
DUSP3	7.48198	0.000383263
S100A12	7.18639	0.000428147
SCAP	7.85671	0.000452441
TCHHL1	-3.49981	0.000465594
LIPM	7.17388	0.000498867
STAB1	7.44814	0.000501412
ZNF626	6.57197	0.000507984
FAM167A	7.84721	0.000549788
LGI2	7.50634	0.000580835
TFAP2B	7.51295	0.000634343
XKR6	7.10824	0.000659422
MPP3	7.25236	0.000723813
BECN1	6.28081	0.000771992
BLK	6.83776	0.000799916
C19orf10	7.4901	0.000842091
ERI1	6.39653	0.000853
SPDYE2B	3.31513	0.000916013
PSMC3IP	7.30167	0.000934164
TBR1	6.83832	0.000937294
FBXO27	6.71614	0.0009867
SCTR	6.91027	0.000993887
AKAP9	20.339	0.00108913
PDLIM7	6.44264	0.0011028
COL6A1	5.96598	0.00116081
HSD17B1	5.76808	0.00117588
ADH7	6.80222	0.00120993
VANGL2	6.42681	0.00128085
SIX5	4.66807	0.00137777
MFHAS1	6.16487	0.00139945
DIO3	7.03213	0.00140087
PSCA	5.43744	0.00140551
LRRC8D	7.17081	0.00141015
TMEM106A	6.02719	0.00141558
CMTM7	6.44813	0.00145991
TMEM132B	6.13982	0.0015048
PINX1	6.8391	0.00154874
NUDT19	4.94414	0.00156956
PPP1R3E	6.5449	0.00157616
CNN2	5.3052	0.00163709
AKIRIN2	5.79038	0.00164432
RBM19	4.77492	0.00165912
SNRK	6.15922	0.00166439
FAM86B2	5.75534	0.00167445
RNPS1	5.40759	0.00170426
TICAM2	5.68142	0.00176728
IFI16	5.90131	0.0017825
C9orf3	6.54511	0.00183527
KRTAP1-3	5.8081	0.00185893
KNTC1	5.58822	0.00186535
TBC1D2	5.70979	0.00188715
TIMM10B	5.1391	0.00190112
C1orf68	6.04239	0.00190917
MPZL3	5.54635	0.00209479
CD79B	5.88405	0.00230893
GCNT7	6.14381	0.00233546
TUBG2	5.35634	0.00237392
CD300LG	5.69031	0.00240872
RUNDC1	6.25885	0.00243986
CLDN23	6.33574	0.002501
ABCB5	5.95826	0.00251223
CFHR2	3.01913	0.002535
TBX4	-3.01545	0.002566
ELANE	5.67088	0.00257384
ZBTB20	-3.00818	0.00262816
KLK11	6.13178	0.00266136
FAM105A	5.96104	0.00266267
HCK	5.61249	0.00271536
CYP1B1	5.49763	0.00275035
FCER1G	5.30265	0.00277556
APOL3	4.11416	0.00293386
PPP1R3B	6.23796	0.00296106
HIST1H2AK	5.5501	0.00307304
TSPAN4	5.04667	0.00313611
CAMP	5.32663	0.00314905
PRMT6	4.74765	0.00323761
IRAK1BP1	4.24162	0.00327591
PLA2G2D	5.5957	0.00333169
PTGES3L	5.62087	0.00333988
ANKRD27	4.84437	0.00334525
KRT14	5.75503	0.0033708
S100A9	5.33476	0.00337415
PROP1	5.39832	0.00337879
TRHDE	5.58277	0.00340701
C2CD2L	5.61731	0.00347517
PPIL4	5.78796	0.00356749
CABLES1	5.43234	0.00365633
IER3IP1	4.20174	0.00367779
ARNTL	4.91221	0.00369678
PPP4R2	5.14732	0.0037556
RPS8	4.99844	0.0038017
TREH	5.10767	0.00380573
KRTAP10-3	5.56924	0.00385952
MYL1	4.72986	0.00389892
MUSTN1	5.18189	0.00390889
GIMAP1	4.89847	0.00392908
RAPGEF5	5.40553	0.003935
PRPF3	5.22689	0.00394928
KRTAP10-12	4.90188	0.00394977
C19orf40	4.72414	0.00396248
LHFPL4	3.79393	0.0039662
CCDC47	5.55457	0.00398089
ERLEC1	5.16607	0.00416276
PHIP	3.79655	0.00423822
TLE3	5.58586	0.00427339
ABTB2	5.69749	0.00438738
PSME4	5.7396	0.00441615
AP1S1	4.20201	0.00463442
C1orf189	2.83019	0.004652
DNAJB14	4.12017	0.00467424
CH25H	5.13199	0.00471865
AP2S1	4.53195	0.00476027
GPR89C	5.11299	0.00478108
IFI35	5.21946	0.00482024
RAG1	5.16514	0.00483628
BRD8	8.09126	0.00485812
SULT4A1	5.13574	0.00492631
GNL3	4.67533	0.00502305
GLTPD2	5.39745	0.00506244
LCE1D	3.69743	0.00524335
NUDT15	5.33193	0.00527813
TSSK6	4.94129	0.00529458
RBM27	3.60345	0.00531077
NT5DC2	4.39072	0.00532304
ZBTB39	5.65436	0.00544424
SLC25A4	5.42099	0.00563969
H3F3C	5.29552	0.00567393
UBE2D1	5.58101	0.00569416
RGSL1	2.7606	0.00576958
GLS2	2.74795	0.005997
HEPACAM2	5.38273	0.00600929
LCE1E	3.39661	0.0060457
WSB2	4.88268	0.00610936
ING1	5.11409	0.00615276
C12orf49	5.01703	0.00620468
PHACTR3	4.77562	0.00622949
MTOR	4.68784	0.00629765
VSIG10L	4.2413	0.00632864
NBEAL2	4.01628	0.00641002
BRK1	4.71854	0.00644448
NUDCD2	4.20268	0.00654709
CEP128	4.75757	0.00659176
PCGF5	4.9435	0.00662704
ADCY8	4.06532	0.0066848
HDHD2	4.65856	0.00669453
KLHL18	5.21432	0.00671481
TCF7	5.1765	0.00672217
KIAA1324	5.19259	0.00673158
SLC37A4	4.28174	0.00682349
CENPE	3.33866	0.0069722
SHCBP1	4.9646	0.00703949
MYH15	5.31319	0.00707716
GJB4	4.45416	0.00722166
C8orf49	4.3098	0.00736255
PDE6H	5.16729	0.00750356
CAMK2N2	4.25467	0.00757144
POPDC3	4.59822	0.00760185
EDAR	5.17436	0.00768463
ZNF705D	-2.66368	0.00772921
RABGEF1	3.79576	0.00776281
RANGAP1	5.12945	0.00776748
SMG5	4.39195	0.00780082
RFX8	3.69255	0.00785635
GOLGA6L4	3.57282	0.00788353
WDR73	3.40127	0.00796657
NAT16	4.95105	0.00799822
GLI1	5.07263	0.00802148
MAP3K3	3.96779	0.0080359
RND1	4.67335	0.00812813
THEM6	3.67888	0.00813285
SLFNL1	4.70341	0.00817167
NME3	5.12581	0.00819306
HAP1	4.76089	0.00820201
SPNS3	4.74421	0.00822885
CD3D	4.39621	0.00837741
POLR2E	3.58604	0.00839045
PSMC4	4.97322	0.00840564
SOX7	5.16148	0.0084144
SPACA7	2.63452	0.0084257
DNHD1	4.48888	0.00858923
DEFB123	2.62431	0.00868255
GLT8D1	4.99217	0.00868563
EHBP1L1	4.37835	0.00871619
ACP6	3.41599	0.00881563
OR6C74	-2.61605	0.00889545
TMEM189	5.0436	0.00889598
MDGA2	4.52966	0.00893223
SPATA22	4.73993	0.00894095
CDHR5	4.83512	0.00913187
UBE2Q2L	3.98321	0.00919104
PPM1M	4.0887	0.00929478
MPP2	4.29089	0.00942678
ZNF502	3.17305	0.0094272
WDR3	5.0491	0.00958266
TRIM44	4.54489	0.00959495
PON2	3.98508	0.00965779
SLC4A10	4.62206	0.00975916
LCE4A	3.32289	0.00978238
CCDC85A	4.94695	0.00990968
CNN3	4.35978	0.0100394
POC1A	4.66138	0.0101731
PMM1	3.02482	0.010242
IGSF9	2.89208	0.0104291
ZNF706	4.72081	0.0105074
ZNF501	3.25485	0.0106155
PRMT2	3.68256	0.0107336
MCM6	4.18616	0.0108382
KRTAP4-2	3.99646	0.0108392
USP15	4.6605	0.0108893
SEMA3G	4.58468	0.0110664
CA10	4.65732	0.011089
PGLYRP4	3.71037	0.0111657
MRGPRX3	3.21264	0.0113088
VGLL3	4.69128	0.0114127
TTC24	4.11914	0.0114754
PSMD14	2.78089	0.0115106
TFAM	3.89167	0.0116603
RNASE7	4.39574	0.0120091
ZNF184	4.19301	0.0120186
SP3	4.3418	0.0120257
PDE1B	4.70906	0.0120294
HHLA2	4.81881	0.0120369
KIAA1462	4.55507	0.0122808
PEX1	3.79629	0.0123291
LPCAT2	3.85309	0.0123917
ZNF594	4.06746	0.0124708
NPY4R	4.37242	0.0125974
CACNA1D	4.29988	0.0126185
ZNF729	2.49243	0.0126873
RAE1	4.1203	0.0127058
FGF2	4.19584	0.0128279
DEFB134	3.82505	0.0128634
RPS6KA4	13.2199	0.012904
C1orf100	4.3961	0.0129638
RGS9BP	4.36299	0.0130209
CATSPERG	4.01983	0.0130638
XRCC6	2.79836	0.0130858
APBB2	4.08334	0.0131073
RPL24	4.24765	0.0131286
MME	3.28618	0.0132452
OR2H1	-2.47483	0.01333
CNNM2	4.40059	0.0133709
RLN2	4.8685	0.0134072
UBA2	4.7319	0.01358
GIPC1	3.88986	0.0135806
CCDC82	2.83733	0.013602
CCDC140	4.20787	0.0136422
C6orf15	4.17343	0.0137107
UGT2B10	2.46379	0.0137477
CTSF	3.85196	0.0138231
RAB8B	4.25142	0.0138311
OVCH1-AS1	4.40907	0.0138617
MARCO	3.87658	0.0138646
C4orf26	3.45411	0.0138912
KATNAL2	3.67928	0.0139411
NAV2	4.45114	0.0139865
TNPO3	4.57822	0.014004
USP4	4.27526	0.0140073
TRAF1	4.20207	0.0140221
RNASE2	3.66891	0.0140551
LCE3D	4.28078	0.0140592
LYRM4	3.06727	0.0141716
SAMD1	3.92811	0.0141744
VPS41	3.55271	0.0143113
THSD7B	4.37387	0.0143636
LY6K	3.42465	0.0143738
RPE	3.96438	0.0144294
CDNF	3.34147	0.0146256
ENPP6	4.23112	0.0148341
CD200R1	4.24436	0.0148465
FGFR2	4.51534	0.0150505
FLRT3	4.24856	0.015078
HNRNPF	4.07635	0.0151134
PLXNC1	4.51015	0.0151548
BRI3	4.11116	0.0152197
TAS1R2	3.39623	0.0152653
PSMD5	3.78154	0.0152769
STEAP4	3.8404	0.0153163
KIF3B	3.29879	0.015571
NAA35	3.49903	0.0156782
C1QTNF8	4.3521	0.0157194
C21orf128	3.65528	0.0157351
LRRC49	22.2933	0.0158262
APBA3	11.7503	0.015979
RASGRF2	4.20676	0.0161117
C19orf81	4.57023	0.016321
TUBG1	4.20847	0.0163849
ALPL	4.26772	0.0165157
CELF2	2.41557	0.0165221
CCDC146	3.62536	0.0165733
CCDC149	2.56155	0.0165736
H3F3A	2.61688	0.0166046
ZMYND19	3.42378	0.0167192
DERA	2.39675	0.0168327
TP63	3.48361	0.0169673
DUSP4	12.1272	0.0170368
SAAL1	2.62908	0.0171036
SAE1	2.52727	0.0172457
CD48	4.49463	0.0172704
WDR65	3.85962	0.017297
POMC	3.92145	0.0172986
CCDC71	3.25706	0.0173628
SGSM2	3.89707	0.017457
SDC1	4.21723	0.0175043
ACPP	-2.37133	0.0177244
RAB25	4.10592	0.0177704
LIMCH1	4.297	0.0177726
ZNF705G	2.36982	0.0177968
RWDD4	3.83656	0.0178036
GSTM4	3.35816	0.0178105
GRIN2B	4.00655	0.0178176
C6orf132	4.00312	0.0178911
ARL14EPL	4.15488	0.0178958
BCAN	3.55507	0.0178986
CCDC170	3.67624	0.0179787
TLK2	9.25638	0.0180866
PIGH	3.28289	0.0181788
ZKSCAN7	3.06711	0.0181875
LIMD2	3.78995	0.0182098
ST8SIA5	3.90543	0.0182462
BCL9	4.78915	0.0183552
IRF5	3.46935	0.0183684
POLB	4.25563	0.0184334
CXADR	4.12988	0.0184538
PRPSAP1	2.98988	0.018551
ZNF90	3.52865	0.0186085
OR3A3	3.46846	0.018635
PAPPA2	4.26684	0.0186519
FAM105B	4.59226	0.0186815
C10orf126	3.6069	0.0187374
INSL6	3.81226	0.0187648
MAPK1IP1L	3.99602	0.0188324
COX4I1	2.43415	0.0188504
RPL13	2.63109	0.0188885
SLC26A8	3.79293	0.0189054
MGAT1	5.0633	0.0189518
APIP	2.75336	0.0189522
TBC1D3G	3.87619	0.019001
CCNA2	4.16188	0.0190375
SLC16A4	3.76	0.0191166
NKX1-2	4.00603	0.0191786
TUBA1A	3.87515	0.0192043
REG3A	3.73931	0.0192296
DESI1	2.92424	0.0192773
OGFRL1	3.73875	0.0192995
PTPN23	3.38525	0.0193003
SMTNL1	3.35181	0.0193011
POMGNT1	2.40114	0.0193088
MCAT	3.82457	0.0193667
TMEM63C	3.80781	0.0193781
RPL10L	3.21836	0.0194453
SNRNP48	3.69449	0.0194499
PRLR	4.04378	0.0195468
TMEM110	3.49788	0.0195768
PLK1	4.32726	0.019583
SFTA3	3.42519	0.0196581
PCP4	4.10125	0.0196712
VPS25	4.30184	0.0196715
WDFY4	3.64322	0.0197026
SPATA2	4.05988	0.0197243
PDZRN3	3.57586	0.0198263
GOLT1B	3.61217	0.0199415
GPR6	3.85429	0.0199589
CDK6	3.79186	0.0200414
PAQR8	3.50845	0.020123
PPCDC	3.05292	0.0201273
KIF15	3.91394	0.0202411
TMEM53	4.1091	0.020318
BMP7	3.8665	0.0203593
MARK4	18.8487	0.0204194
TDRD12	3.39312	0.0204944
ZNF662	3.8322	0.0205001
BAIAP2L1	3.83158	0.020586
TPRKB	2.40583	0.0206361
KCNS3	3.10302	0.020768
KLHL20	4.21196	0.0207873
ADARB2	3.64845	0.0208356
INCENP	3.72232	0.020845
ANO5	2.74029	0.0208677
HPSE2	3.59155	0.0208746
RHOBTB1	3.65623	0.0208873
KCNE2	3.85249	0.0209062
ZKSCAN3	2.79298	0.0209867
TIMP3	3.20401	0.0209877
IRF8	3.81289	0.0210066
MYH6	2.21111	0.0210183
SPOP	3.88721	0.0211684
DNASE2	3.91103	0.0211967
ZP2	3.85266	0.0212212
KRTAP10-9	-2.30402	0.0212216
TTC8	3.78351	0.02126
C1QL1	4.20235	0.021291
HIST1H4I	4.26913	0.0213889
ALG10	2.39697	0.0214184
ARHGEF25	3.17839	0.0214383
IRF2	3.87431	0.0215273
LASP1	4.19401	0.0216173
MRPL16	4.70365	0.0217215
C15orf43	3.78802	0.0218394
MYOM1	3.85413	0.0218447
KCNH7	3.91306	0.0219073
MYL10	3.44934	0.0220666
HFM1	3.37679	0.0220876
TRIM42	2.28817	0.0221276
RNF13	2.11663	0.0222336
FASTKD1	3.01114	0.0222722
MTMR9	4.1889	0.0223031
LARS	2.70292	0.0223961
CYP1A1	3.26075	0.0224081
MKS1	3.05457	0.0224099
PHF12	4.06577	0.022431
MRPL54	2.63054	0.0224577
RTP3	3.57367	0.0224751
FAM219B	3.54732	0.022517
ACO2	3.40337	0.0227292
STYXL1	2.48083	0.0227538
ANKRD42	3.42088	0.0228973
GCG	3.41281	0.0229008
EGR2	4.07006	0.0229128
ZNF485	3.66126	0.0229297
TMTC4	3.29427	0.0229645
SPATC1L	2.64103	0.0231121
AARS	2.24059	0.023264
DES	3.96468	0.0234273
SLC35D3	2.06646	0.0234483
FMO6P	3.65119	0.0234542
PHYHIPL	3.75842	0.0235433
FCGRT	3.14923	0.0236005
PIAS2	3.18584	0.0236155
R3HDM1	3.87807	0.0236308
GBA	2.89128	0.0236595
SOCS5	3.58251	0.0236643
TRIB1	4.35288	0.0236698
NAV1	3.1747	0.023709
NAB1	3.70749	0.0238148
FAM134C	3.98264	0.02382
LCE2A	3.74054	0.0238339
MRGPRX4	-2.25962	0.0238449
BEST4	3.79288	0.0238761
MOCS2	3.4454	0.0239333
KIAA1524	4.01793	0.0239751
ATG4B	2.69479	0.0239814
KIAA1109	3.04756	0.0242051
SPATA5	3.61998	0.0242197
HIST2H2AB	2.25346	0.02423
PRSS50	3.54494	0.02428
CEP89	3.09816	0.0243194
C10orf32	2.48272	0.0243889
CEBPB	3.71474	0.0244128
LRFN5	4.73253	0.0244372
CCDC50	3.3147	0.0246293
TBC1D17	4.31307	0.0246521
AADAC	2.96959	0.024658
WDR6	2.68718	0.0251407
DDX49	3.61814	0.0251696
CNOT11	3.44441	0.0252432
GRXCR2	3.67736	0.025324
ATP1B2	2.79893	0.0253285
LEKR1	2.2196	0.0253517
LEP	3.6016	0.025435
GUCA1C	3.15489	0.0255582
HORMAD1	2.81066	0.0255986
AKT3	3.1732	0.0257124
CNTD2	3.88504	0.0257751
C1orf61	2.84638	0.0258205
QARS	3.68767	0.0258312
TIGIT	3.69846	0.0258566
FAM83F	3.79637	0.0258921
SYT10	3.64064	0.0260775
PHGR1	3.56247	0.0260884
GZMK	3.6778	0.0261993
TNFSF12	3.0137	0.0263619
RAB14	3.2037	0.0264021
PKD1	3.53967	0.0264363
CDCA2	2.08767	0.0264472
ZBBX	3.48899	0.0266405
ARMC2	2.66293	0.0266468
TNFSF8	3.63537	0.0270011
ALMS1	3.68689	0.0270353
RYR2	3.27509	0.0271773
PARP1	3.7445	0.0272005
TRIM46	3.81444	0.0272047
CETN1	-2.20852	0.0272081
GALNT13	3.71022	0.0272496
CADM3	3.74411	0.0272531
TPP2	3.39409	0.0272598
APOBEC1	3.39202	0.0272801
RNASEL	3.01755	0.027297
NKX1-1	2.20637	0.0273581
GLTSCR2	2.12534	0.0273729
NUP88	3.73178	0.0274774
C1orf173	3.74037	0.0275899
NT5C1B	4.14262	0.0276549
BCAR3	3.69081	0.0278131
PRSS46	2.99074	0.0278143
OR14J1	2.19951	0.0278415
GXYLT1	2.78347	0.0278436
TSACC	4.10843	0.0279178
SLC26A1	2.14025	0.0279879
CHMP7	3.14889	0.0280621
KRTAP9-9	3.03476	0.028097
GPR162	2.81169	0.0281669
TRIM25	4.05158	0.0283279
TMEM151A	3.72134	0.0284386
ZNF174	3.40045	0.0284499
ERVFRD-1	3.03826	0.0284909
GATA5	3.80228	0.0284973
C3orf17	3.271	0.0285379
LGALS8	2.21943	0.0286644
SHC3	3.17901	0.0287869
ZNF497	2.96257	0.0288315
PPIG	3.54834	0.0288447
SMCP	3.41905	0.0288974
CIDEC	3.64274	0.0289365
DCAF13	2.19684	0.0289783
MDS2	3.53072	0.0289857
IFITM3	3.03691	0.02915
ARID3C	3.41171	0.0291543
RFESD	4.47395	0.029224
SCG2	3.78465	0.0292535
DENR	8.24225	0.0292719
C7orf55-LUC7L2	2.05154	0.0293037
CYP2A13	2.84486	0.0294075
CCDC36	2.98928	0.0294162
DHFRL1	2.91487	0.0294444
FSCN3	3.43224	0.0294627
NDUFA5	6.67833	0.0294937
ZNF329	3.06259	0.0295197
CHRNA4	3.34825	0.0297131
FGF19	2.09265	0.0297903
MYO1G	3.60473	0.0298412
MGAT5	3.58887	0.029857
CTRB2	2.17134	0.0299053
FCER1A	2.73029	0.0299852
PARL	3.36086	0.0300534
INA	1.8279	0.030071
FGB	2.16609	0.030304
KCNJ3	3.48236	0.0303684
VWF	1.96415	0.0304036
VEGFB	3.62829	0.0304126
TBX1	3.66603	0.0306104
TTC39A	4.0124	0.0306816
ANAPC5	1.99317	0.0308265
PABPC1	4.59226	0.0308404
FGF3	3.11431	0.0310528
RAP1GAP2	3.51653	0.0311747
RBM7	3.78929	0.0312323
PHF7	3.06209	0.0314316
HIST1H2BM	3.32646	0.0314449
PPP1R15B	16.4798	0.0314978
BOLL	2.15048	0.0315173
CNTRL	3.59936	0.0315376
ERP44	3.98506	0.0316437
CCDC12	3.28566	0.0316822
LRRC53	3.03024	0.0317929
HPDL	3.57952	0.0318691
LPHN3	3.2179	0.031881
TANC2	3.67905	0.0318916
NAPEPLD	1.89981	0.0319693
TMEM38A	3.52388	0.0320159
NCCRP1	3.26679	0.0320888
LPAR2	2.97184	0.0321409
B4GALT3	1.88347	0.0321817
SLC50A1	3.32056	0.0321907
EMC6	3.5835	0.0322004
GPR62	3.57466	0.0322916
RARA	3.73218	0.0322997
PRDX5	2.79518	0.0323235
SOCS7	4.36385	0.0324706
WWP2	3.31832	0.0325955
ZNF577	2.15312	0.032615
FAP	3.33458	0.0328074
ECE2	3.16908	0.0328152
AGAP10	2.69899	0.0329321
UCN2	2.8084	0.0331006
KRTAP12-1	2.78286	0.0331039
LCE5A	3.21572	0.033169
SFRP5	3.59502	0.0332413
ECEL1	3.86658	0.0332532
IL20	3.36102	0.0334547
KIAA1143	3.04158	0.033654
MON1A	3.51533	0.0336892
BRWD1	3.02984	0.0337359
TRPM5	3.47319	0.0337858
MAP3K19	3.61238	0.033837
HIST2H2BE	3.4554	0.0339203
FAM25E	3.08616	0.0340294
EFNA2	3.79161	0.0340482
HMX3	3.53652	0.0340554
FAM24A	2.11939	0.0340579
ZNF197	2.31458	0.0341186
HIST2H3PS2	3.53673	0.0341265
PYCRL	2.09846	0.0343259
HEATR1	3.19753	0.0343845
ANKS1B	3.90715	0.0344784
SLC17A4	2.70223	0.0345878
SRPRB	2.98586	0.034598
FGF8	3.56231	0.0347043
BRINP3	3.75599	0.0348617
DHH	3.03465	0.0348913
RRAS	3.29751	0.0348995
C20orf196	2.35752	0.0349722
RCN3	3.37188	0.0350434
GOLGA4	2.9123	0.0350736
SLC5A12	2.98107	0.0351611
C7orf55	1.84495	0.035441
MBD3L3	2.10236	0.0355219
BTBD10	3.41442	0.0355873
MT1A	2.61836	0.0356033
ACYP2	2.90667	0.0359467
TDRD1	3.20885	0.0359936
ABCF3	1.82194	0.035999
USP41	3.36684	0.0360979
SUPT3H	2.69844	0.0361145
WDR45B	2.76279	0.0362498
ABCB8	2.27009	0.0362798
ZBTB11	3.34159	0.0363482
ATP6V1G3	2.09256	0.0363883
APOBEC3B	2.81015	0.0364196
SKOR2	2.63646	0.0366226
APOBEC2	3.57556	0.0366744
NAGS	3.16367	0.0368903
GPR97	2.97749	0.0371256
OR10AD1	2.85615	0.037383
MS4A1	2.08093	0.03744
USP14	2.47277	0.0375093
MECR	2.64749	0.0377085
CD46	2.92028	0.0377378
PRODH	2.75009	0.0377704
CDH18	3.40659	0.0378032
FAM86B1	2.5316	0.037986
CD180	3.42244	0.0380269
PNN	3.81048	0.0380582
SLC26A10	2.25779	0.0381676
RFT1	1.95482	0.0381757
VPS11	2.51655	0.0383155
FDPS	2.95201	0.0383244
ZNF676	2.87205	0.0383325
XKR9	1.89645	0.0383328
ZNF708	2.57962	0.0384075
HAUS8	2.06604	0.0386631
REPIN1	3.16028	0.038673
SPG7	2.57518	0.0387367
HYOU1	4.24297	0.0387815
LTBP3	2.81808	0.0390424
R3HCC1L	2.8435	0.039056
CPS1	2.92158	0.0390627
LYZL6	2.06305	0.0391074
SLC22A1	2.87361	0.0391637
C20orf166	3.45821	0.0393179
DYNC2LI1	3.23265	0.0393668
MYL12A	3.09169	0.0396382
MLX	3.19147	0.0396949
XIRP1	3.45502	0.0397736
TMEM184C	3.84971	0.039835
PPP1R9B	3.31835	0.0400566
PRKCD	3.26513	0.0400878
FGFBP3	2.95951	0.0401795
CTRC	-2.05125	0.0402425
BLOC1S5	2.4081	0.0403192
EXOSC6	1.86455	0.0403683
C12orf50	-2.04909	0.040453
ARID3B	3.28349	0.0405728
USP19	3.73544	0.040787
NPTX2	3.33181	0.0409754
PTPRE	3.7167	0.0410024
TMEM42	2.28966	0.0410585
PPP2R5B	3.67259	0.0411353
ZSCAN5C	-2.04197	0.0411544
AKAP12	3.29222	0.0412871
CTAGE8	2.42123	0.0413695
RNASEH2C	2.1602	0.0413742
YTHDF1	3.15019	0.0415496
KCNC2	3.18644	0.041597
RASSF4	3.01189	0.0416283
SLC6A11	3.28523	0.0416428
STIP1	3.88096	0.0417054
TNNI2	3.72606	0.0417129
FAM189B	2.24234	0.0417721
FEM1C	3.60956	0.0417827
RTEL1	2.82953	0.0419015
ATP13A1	3.25255	0.041908
SCNM1	1.5432	0.0419799
SYVN1	3.43556	0.0420111
DCTN2	3.32132	0.0420742
STATH	2.90082	0.0421207
NOTO	-2.032	0.0421541
C5AR2	5.29958	0.0422142
KCNJ11	3.37243	0.0422831
MRO	2.82509	0.0422847
HIST1H2AG	3.31289	0.0423141
DLGAP2	3.11592	0.0426476
POMP	3.79415	0.0427927
SPATA7	2.54319	0.0430801
NCKAP5	3.29595	0.043136
GDF2	2.06042	0.0431819
TMEM202	2.02084	0.0432964
ZC3H12A	2.99792	0.0433533
TAPT1	2.83291	0.0433791
C2orf73	2.51731	0.0434307
TBCB	3.32938	0.0434771
PHKB	2.7069	0.0435137
CCDC134	2.70682	0.043583
DYNAP	3.22598	0.043592
TWF2	3.70896	0.0436041
CCL1	2.95482	0.0436273
ABCA12	3.21356	0.0436595
PPA1	2.57495	0.0438225
QTRT1	3.48091	0.0438258
RGPD4	2.71303	0.0438508
POU4F3	2.95718	0.0439518
HPCA	3.16862	0.0439697
LEPREL1	3.16991	0.0439717
TSPAN9	3.04005	0.0441036
GAPDHS	2.96779	0.0441229
TRIM69	2.24218	0.0441559
PGBD1	3.05294	0.0443433
WDR41	2.40762	0.0443722
METRNL	3.18846	0.0444321
GEN1	2.32667	0.0444342
C7orf65	2.00938	0.0444971
PRADC1	2.18409	0.044531
CCR2	2.93105	0.0447359
CIR1	3.25597	0.0448107
PPP5D1	2.63407	0.0448324
MCTP2	3.56188	0.0448842
ADAMTS18	3.22048	0.0449415
MFN2	2.54297	0.0450471
OR14A16	2.49975	0.0451094
MMP21	1.8217	0.0452497
CCDC88A	3.27864	0.0453192
RBM12B	2.60574	0.0453547
GAPT	2.85285	0.0453607
ELP6	2.80624	0.0455214
RPS6	2.73817	0.0455331
CHI3L1	3.07365	0.0455603
CTU1	2.16022	0.0455914
PCSK7	2.97893	0.045677
OR2J2	-1.9977	0.0457488
ARL6IP1	3.048	0.045797
GLT6D1	1.99699	0.045826
FGL1	2.8876	0.0458608
TRHR	3.07941	0.0459129
CPEB2	3.16806	0.0459428
CYP2A6	1.99562	0.0459749
PGGT1B	2.37517	0.0460483
DDX42	2.20767	0.0460484
CCT7	2.05226	0.0460799
SLC17A1	2.82392	0.0460895
PCK1	3.06387	0.0461372
FGF10	3.35073	0.0461459
RASGRP4	2.9059	0.0462008
GPHN	3.38812	0.0462533
PFKM	3.00488	0.0462554
SFTPB	1.96836	0.0462692
NPL	2.67654	0.0462978
LHPP	2.46647	0.0463625
FAM204A	3.34491	0.0463648
MSRA	2.82511	0.0463733
GATA6	2.25141	0.0465072
LOXL4	3.39204	0.0466059
PRSS37	-1.98943	0.0466534
PPAP2C	2.51472	0.0469594
BMPR1A	2.00881	0.0469678
ITIH3	3.07767	0.0471065
DTYMK	2.29291	0.0472436
H1FNT	1.98389	0.0472683
LONP2	2.13768	0.0474301
TRAPPC6B	2.68468	0.0474627
VWA5A	2.90086	0.0476782
PREX1	1.44088	0.0480273
FANK1	2.80756	0.048044
NKAIN4	2.7464	0.0482294
GPR161	3.33562	0.0482613
KRTAP20-2	1.97404	0.0483774
VRK1	2.5565	0.0484206
MBD5	2.96475	0.0484253
MOSPD3	3.53979	0.0484283
TKT	2.73503	0.0485245
ALOX12	2.99174	0.0486551
YIPF7	2.38233	0.0487071
SLC7A10	2.64299	0.0487813
EPB41	3.37541	0.0491193
TGM4	-1.96682	0.0492036
HSF2	2.70987	0.0492325
CGB1	-1.96617	0.0492794
GATA4	3.1858	0.0493306
C15orf54	2.85498	0.049351
C7orf13	1.60301	0.0494352
RBM5	2.99832	0.0494601
DGKQ	2.83616	0.0494752
GJA8	-1.96443	0.0494803
HSPA8	3.0223	0.0494982
NAALADL1	3.10506	0.0495346
C3orf84	-1.96354	0.0495831
SYT15	2.37341	0.0495992
CALCRL	3.31065	0.0496078
CBR4	2.27754	0.0496571
CKS2	3.44558	0.0496721
LAPTM4A	3.28732	0.0498253
UPP2	2.63795	0.0499151
AMICA1	2.96944	0.0499915
PHOSPHO2	1.67488	0.0500972
MEIOB	2.19869	0.0502494
OR10H5	-1.95775	0.0502597
KCTD3	3.48056	0.0503312
HIST1H2BO	3.23675	0.0504401
LRRC4	3.51517	0.0504425
ATP5L	2.92202	0.0505555
CCL22	3.45255	0.0505691
MTX2	-1.95418	0.05068
KRTAP9-3	2.77162	0.0508319
ZNF800	2.45451	0.050867
HBS1L	2.18752	0.0510206
DMBT1	2.58017	0.0511087
C10orf90	3.12277	0.051195
LRRFIP2	3.07876	0.0513684
IQCF1	2.23686	0.0514384
RANBP3	3.19556	0.0514732
CTXN2	3.06006	0.0514916
ZWINT	3.09839	0.0514928
PARP14	2.35076	0.0516916
UBE2S	2.97642	0.0516992
PPAPDC1B	3.02318	0.0517244
MAGEL2	3.03281	0.0517629
CPT1C	2.31874	0.0517697
LRPPRC	1.75776	0.0519557
MTG2	2.43964	0.051959
MRPL52	2.238	0.0522844
SFMBT1	2.70946	0.0524162
POLRMT	3.09067	0.0524499
TTLL7	3.0438	0.0525234
TXNDC15	2.06482	0.0525525
LRRC37A2	1.79924	0.0526365
SOSTDC1	3.31625	0.0526624
ZNF839	2.2526	0.0526856
C10orf62	1.93702	0.0527433
L1TD1	2.25826	0.0528132
METTL21C	2.61849	0.0528594
ILK	2.4947	0.052894
CNTNAP1	2.63057	0.0529944
ACTG1	2.40345	0.0530057
SSBP4	2.43315	0.0531089
PTPRU	2.81129	0.0532094
FNDC7	3.14509	0.0532166
EBF2	2.83707	0.0532925
ACVR2A	2.16041	0.0533101
ITGA3	3.19305	0.0533654
THAP4	2.7486	0.0536667
C11orf74	3.09583	0.0536734
MYO1F	1.95986	0.0536941
UROS	1.53865	0.0537094
SAMD7	2.24943	0.0538218
OR1E1	2.29513	0.0538643
CDH8	2.99638	0.0539332
DLK1	3.02243	0.053987
NKX2-8	3.07116	0.0540809
PHLDA1	3.17044	0.0541252
TOP1MT	2.80348	0.0541594
MBOAT4	1.97011	0.0542011
GRHL2	3.225	0.0542191
SOX14	1.92486	0.0542469
C22orf46	3.60852	0.054289
TMEM9	2.1065	0.0542917
BIN1	3.17318	0.0544143
KRT32	1.42796	0.054422
CLDN20	2.38063	0.0544497
TNRC6C	1.35142	0.0544587
DGCR6L	1.77449	0.0545447
PHF19	2.82635	0.0545659
MTNR1B	2.76253	0.0546163
AARS2	2.21927	0.0546305
NTHL1	2.96472	0.0547984
VWA5B2	2.39606	0.0548979
EML5	3.23448	0.0549121
MYO3B	3.24135	0.0549775
ELMOD2	3.24045	0.0551538
MAL	3.00862	0.0552791
GTF2E2	3.44323	0.0553152
FTCD	2.44346	0.0553168
YY1AP1	2.24763	0.0553217
PPARGC1B	3.50884	0.0553283
CYP2F1	1.79787	0.0553922
RIPK2	2.91367	0.0554049
ESRRG	3.18418	0.0554586
KCTD9	3.32711	0.0557088
FOXN2	1.60431	0.0557909
MROH2B	2.67855	0.055857
COQ10A	2.96609	0.055955
DNMT3B	2.37098	0.0559637
CD200	2.86966	0.056043
APOPT1	2.83084	0.0560908
TSGA13	-1.91006	0.0561256
HCN1	3.13703	0.0561531
SPAG7	1.70258	0.0562485
RNF212	1.8831	0.0562743
ING2	2.50376	0.0562783
COL4A2	2.93483	0.0563086
DHX32	2.29605	0.0563225
SENP5	1.63667	0.0563943
SLC29A3	2.70606	0.0564273
ALG5	2.27723	0.056503
DENND1A	2.56685	0.0565566
BEGAIN	2.90568	0.0565699
C2orf91	2.04101	0.0566707
POLR3C	2.18276	0.0569146
C12orf71	3.10842	0.0569512
PRKACB	3.03773	0.0569672
VWC2	3.75316	0.0570362
CD302	2.35009	0.0571605
ARHGEF19	1.78889	0.0571606
CCDC54	2.85158	0.0571874
ARID5B	3.55909	0.0572455
TANK	2.56652	0.0573025
KRTAP4-8	2.36633	0.057371
RBM11	2.34138	0.0574094
DEFB121	1.89828	0.0576597
ARMC10	1.7626	0.05769
SNX7	2.61142	0.0577164
LACE1	3.25952	0.0577458
TMEM198	2.86093	0.0577617
TAGLN3	2.81717	0.0577828
TYROBP	2.61588	0.0578262
HBZ	2.73183	0.057833
OR7E24	1.89659	0.057882
PLIN4	3.02758	0.057933
SLITRK6	3.23915	0.0580907
ELMOD1	2.6156	0.0582292
UCHL3	2.7315	0.0582708
DPEP1	1.60789	0.0584494
C9orf129	2.76542	0.0584522
HS3ST3A1	3.14086	0.0585065
EXOSC10	2.19071	0.0585631
IFT74	2.47115	0.0586272
TNFAIP2	2.76457	0.0587596
FAR1	2.34786	0.0590492
YAP1	3.03172	0.0590603
SPTSSB	8.76752	0.0591697
HINFP	2.35963	0.0592705
NXPH3	3.21565	0.0593035
MFSD7	2.13659	0.059342
HLF	2.99137	0.0594017
CANT1	2.86485	0.05941
SNX29	2.30033	0.0594201
C1orf21	2.99942	0.0595552
VMO1	2.40776	0.0595891
TMSB10	2.43079	0.0596128
LGMN	3.72347	0.0596307
FOXF2	2.7873	0.0596323
PBRM1	3.62501	0.0596759
DALRD3	1.88864	0.0597027
FABP7	2.62553	0.0597345
RAPGEF3	1.8826	0.059808
UBE2L6	3.18952	0.0598127
RIT1	1.86972	0.0598295
RNLS	1.63463	0.0598721
CHCHD4	2.08724	0.0599123
NT5M	2.85606	0.0599505
ZFYVE21	2.52653	0.0599604
EXOC3L4	2.60991	0.0600422
KRTAP24-1	2.3742	0.0600483
ELP4	1.88035	0.06006
KRTAP2-3	2.87641	0.0601774
P2RX1	2.66561	0.0602899
C12orf79	2.83442	0.0603276
CLK3	2.84575	0.0603746
LINC01098	-1.87776	0.0604138
NDUFS1	1.96544	0.0604634
KRTAP10-4	-1.8771	0.0605048
CHRNE	2.19834	0.060585
PDSS2	2.03989	0.0606645
TNFRSF14	1.37181	0.0607275
MLLT11	2.53657	0.0609414
B3GNT3	1.81776	0.0610249
SCN4B	2.78383	0.0611556
STEAP2	1.8689	0.0611991
MRPL21	1.44478	0.0612002
TRMT112	1.63582	0.0612605
CHRM3	3.16433	0.0612707
DNTT	2.86015	0.0612937
NDUFAF3	2.52593	0.0612987
TXNDC8	1.87123	0.0613136
C12orf68	3.28121	0.0614082
C5orf49	3.04681	0.0614137
IRF3	2.35028	0.0614604
DYDC1	-1.86974	0.06152
HIST1H3F	2.01874	0.0616522
PMP22	2.95496	0.0617051
TAS2R60	2.61484	0.0617063
SMPD2	1.7064	0.0617347
ZNF239	2.28618	0.0617602
KIAA1257	3.11768	0.0618101
ZNF737	2.45349	0.061859
HCN3	2.39384	0.0619249
ZBTB7B	2.19106	0.0620418
C19orf54	1.88025	0.0622382
EIF2B5	2.90173	0.0624075
KLHL11	3.4467	0.0624169
HP1BP3	2.76183	0.062687
OR2T27	1.86139	0.0626892
ARTN	2.33108	0.0627047
GSDMC	2.46529	0.0627454
LRRC8B	2.5831	0.0627581
ZFP37	2.27691	0.0627889
C7orf57	3.0712	0.0627982
THEM4	1.5815	0.0629882
CCDC135	2.93333	0.062999
ANGPTL7	2.37157	0.0632745
SLURP1	2.41452	0.063376
GALK1	3.07644	0.0634302
C7orf63	2.76936	0.0634896
KIAA1586	1.56914	0.0635428
GCSAM	2.92469	0.0635448
SMIM2	2.69362	0.0636426
MX2	2.56346	0.0637049
CBWD5	2.13567	0.0638676
CYLD	3.40798	0.06391
DUSP5	3.4326	0.0639412
C4orf17	1.8517	0.064069
HSPB9	2.76847	0.0640725
GRPEL2	2.94154	0.0641129
LRIF1	2.37645	0.0641725
SLC51A	1.85064	0.0642214
SH3GL1	2.73636	0.0643128
KLRC2	2.03878	0.0645226
NETO2	3.1678	0.0646854
CDO1	2.34312	0.0647193
NPAT	1.31977	0.0648878
BRD4	2.80569	0.0650019
BNIP3L	3.20419	0.065003
ERO1LB	2.52958	0.0650375
IRF9	2.59586	0.0650675
ALPK1	2.31453	0.065259
GNG7	1.47556	0.0652859
HIST1H4K	2.62341	0.0652933
AHR	3.0865	0.0653211
UBXN4	2.97742	0.0653708
MEF2A	7.4828	0.0654036
CEBPD	3.262	0.0654441
CENPN	3.02204	0.0654979
AMDHD2	2.33814	0.0655288
FASLG	2.92531	0.0655651
THBS3	1.34122	0.0656531
CXCL14	2.29488	0.0657059
RPP25	2.23648	0.0657975
COL6A2	1.88605	0.0658618
TTC34	1.75739	0.0660396
ASAH1	2.76829	0.0660467
LCE3E	1.83775	0.0660992
PRR23C	-1.83672	0.066251
DLG4	2.99867	0.0662671
PDCD5	1.73671	0.0663082
TOPAZ1	1.83625	0.06632
C3orf36	2.85972	0.0663517
FTL	3.65254	0.0664278
C8orf74	2.39127	0.0664662
CALM1	2.5811	0.0664844
SLCO2A1	2.84651	0.066488
SLC26A6	2.27553	0.0664891
PTBP3	2.46803	0.0664915
PLEKHO1	3.06544	0.0666002
SLC44A3	2.6176	0.0666416
LYNX1	2.13334	0.066809
SUCLA2	1.73872	0.0668931
TUBA1B	1.8366	0.0669074
DCAF7	2.40006	0.0669326
OR8S1	2.23952	0.0670084
ADAMTS7	2.90374	0.0671284
LRRTM3	3.06681	0.0672224
CETN3	1.21021	0.0672235
AHCYL2	2.80345	0.0674094
STAT2	3.02166	0.0674878
SPTSSA	1.95134	0.0675023
ZDHHC23	2.79999	0.0675053
SRPK2	2.94391	0.0675341
IRAK3	2.90547	0.067552
ELL3	2.9737	0.0675757
C22orf43	2.08638	0.0675836
CUEDC1	2.76821	0.0675952
VAT1	2.17416	0.0675957
XKR7	2.72686	0.0676469
SNAI1	2.634	0.067719
ZNF812	2.61221	0.0678018
VWA2	3.13851	0.0679597
LACTB	1.88308	0.0680244
CREG1	2.30652	0.06807
GPT2	2.98479	0.0681782
EPHB4	2.64678	0.0682791
CAMKV	2.53219	0.0683387
CADM2	2.30132	0.0684588
NEIL3	2.72344	0.0684971
GPIHBP1	1.54192	0.068548
ASB8	2.46797	0.0686011
NAB2	2.03736	0.0686704
CALB1	2.58076	0.0687189
HSPBAP1	1.78148	0.0687484
OS9	1.29246	0.068829
FOXC2	2.7946	0.0688713
LRRC10B	1.99034	0.0688726
IFNAR1	2.10679	0.0688737
GNAT2	2.85555	0.0690367
CCND1	2.99699	0.0691035
ARHGAP15	2.63481	0.0691977
YWHAZ	1.38009	0.0694077
KCNK13	2.6318	0.0694388
ASL	2.64949	0.069453
GLYCTK	1.94846	0.0695086
RAD54L	2.31372	0.0695274
NDUFAF2	2.88865	0.0695418
TPH1	2.58897	0.0695433
MCM9	2.53933	0.0697703
RPS15A	2.45392	0.0698287
FAHD1	1.31015	0.0698617
SLC36A4	2.51558	0.0699586
EMC2	3.15852	0.0700153
DGCR8	2.93019	0.0700571
FAM71D	2.79278	0.0701226
OR52N2	2.31713	0.0702221
SLC25A29	2.5781	0.0703096
GAD1	2.47126	0.0703454
C1orf195	2.42535	0.0704102
CPXM2	2.18563	0.0705474
GNGT2	2.26957	0.0705526
KIR2DL3	2.41594	0.0705731
RBM12B-AS1	3.14004	0.0705865
ZMPSTE24	2.77913	0.0705894
SGCA	1.95763	0.0707026
DIRC1	2.79523	0.0707175
SEC22C	1.26627	0.0707737
HRASLS5	3.25927	0.0708141
PDILT	1.93693	0.0709419
CD1B	2.61384	0.0709605
GIMAP4	2.52394	0.070991
SERPINB1	2.86455	0.0710389
SCN10A	-1.80443	0.0711636
EVX1	2.73717	0.0711813
C17orf96	2.94572	0.0712545
FMO1	2.53772	0.0713507
PPAP2A	1.90045	0.0713897
ESRP1	3.08035	0.0715059
ST8SIA1	2.68649	0.0716537
URI1	1.22926	0.0719043
PDCD10	2.80111	0.071956
TEX37	1.79907	0.0720077
NCKIPSD	1.32999	0.0720835
ERAL1	3.38946	0.072191
SPOCK3	1.1627	0.0722142
AP3M2	1.69776	0.0722558
NSUN7	1.83882	0.0722784
PCGF3	1.60478	0.0723375
FBXL15	2.55717	0.0724116
SYS1	1.99543	0.0724189
TADA2A	1.42613	0.0724805
TRAM2	2.73246	0.0724972
RCAN2	2.96444	0.0726058
WIPF3	2.57284	0.0727259
PREP	2.73793	0.0727929
ENDOU	2.59648	0.0729351
RCVRN	1.64484	0.0729831
HIST1H2BN	3.00372	0.0730004
TRIM71	2.63034	0.073044
SSTR3	2.48245	0.0731453
SPPL2C	2.66617	0.0731891
C7orf62	1.83855	0.0732624
ZDHHC11B	2.13734	0.0732637
BBS12	2.78269	0.073311
FERMT1	2.689	0.0733703
PROL1	2.68429	0.0733979
PRR13	2.42925	0.0734532
FBXL7	2.55388	0.073514
EVL	2.19896	0.0735181
FAT1	2.23932	0.0736876
RPIA	2.2835	0.0737176
XPO5	3.23786	0.0737418
BCL2L1	2.76916	0.0738798
CTRB1	-1.78707	0.0739259
FAM19A2	2.6369	0.0739461
IFT57	2.55252	0.0740106
APOBEC3G	1.977	0.0741079
SLC12A3	1.78558	0.0741673
C2orf53	1.78529	0.0742138
SPRED3	2.52043	0.0742687
BRIP1	2.12651	0.0742874
CT62	2.27222	0.0743068
VWA5B1	4.53292	0.0743954
PRH2	1.84459	0.074405
DEFA1B	2.29023	0.0744177
VSTM2B	2.31634	0.0745903
DMP1	2.7949	0.0746116
CDH19	2.35869	0.0746971
PIGZ	1.35775	0.0747802
CHRD	2.86203	0.0748286
PCBD2	1.21326	0.0749151
RGMA	1.78089	0.07493
CLEC2D	2.55943	0.0750536
ZC3H7A	2.58145	0.0751069
KIF5C	1.46847	0.0751428
OR2T3	-1.77888	0.07526
FN3K	3.56987	0.0752792
SNX10	2.67686	0.0754494
FAM101B	2.97516	0.0755158
THEMIS2	1.9699	0.0755476
DTD1	1.96686	0.075609
IMMP1L	2.57418	0.0757866
APOBEC3D	2.04988	0.0757877
CMC2	2.80725	0.0760362
IGFBP2	6.18852	0.0761787
EPPK1	2.77222	0.0762221
RTP4	1.91792	0.0762806
OR2AG2	1.88059	0.0763037
ADAM15	1.93914	0.0764144
PTGES3	2.54449	0.0764507
POFUT2	1.82386	0.0766318
NKD1	2.88738	0.0766601
OR52W1	1.77022	0.07669
SYCN	1.64372	0.0766985
OR14K1	-1.76949	0.0768115
TMEM18	2.14246	0.0769226
NFIA	2.68722	0.0769685
MIIP	2.66587	0.0769836
SESN3	2.85364	0.0770376
MAN2C1	1.20783	0.0770458
NKX2-2	1.97882	0.077224
SNAPC2	2.69736	0.0772399
EPHA3	2.81625	0.0772538
TMEM50A	2.73962	0.0774428
CR1L	2.65827	0.0774627
SLC22A25	-1.76538	0.0775004
DEFB125	1.76452	0.0776442
TBCD	2.05048	0.0776877
IFNL3	1.98897	0.0778249
PIWIL4	1.17231	0.0778317
KRTAP4-4	2.68261	0.0779179
DLEC1	2.84378	0.0779221
SLC35G5	2.02367	0.0779675
FABP2	2.41084	0.0779997
WWC2	1.11903	0.0781004
COMMD10	1.9599	0.0781629
OR10G3	2.16811	0.0782582
CSF2	-1.7605	0.0783228
C3orf27	1.25608	0.0783837
TSPO2	2.38518	0.078447
NPR3	2.52211	0.0785191
ACPL2	2.47827	0.07856
TRAPPC13	1.9333	0.0785611
ELL	3.06736	0.0786558
NPTXR	2.63777	0.0787667
CLCN2	2.41257	0.078798
PAX7	2.49647	0.0788695
POU2F3	2.3333	0.0789028
DIEXF	2.7276	0.0789624
SCAF8	1.13034	0.0790036
TARM1	2.12185	0.0791359
SORL1	2.77736	0.079192
PHPT1	1.94967	0.0791993
NLN	2.30755	0.079314
ZDHHC2	2.57372	0.079443
ATP5B	2.92194	0.0794673
SLC38A7	2.53474	0.0795326
PDCD2	3.92856	0.0795339
KLLN	2.71996	0.0796168
C17orf105	2.23562	0.0796558
ATF5	2.50265	0.0797091
ADORA1	2.5603	0.0797189
POTEM	1.75157	0.0798476
SH3BGRL2	2.44787	0.0799317
DLGAP1	3.27712	0.0800385
ZNF716	-1.75036	0.080056
ZNF479	-1.75028	0.0800696
NADSYN1	1.7454	0.0804417
MBD2	2.43684	0.0805574
PCM1	2.17595	0.0806167
COL2A1	2.66382	0.0807503
TLR9	3.3252	0.0807941
TRIM49B	-1.74529	0.0809342
ACSM2A	2.40509	0.0811069
ID1	3.74037	0.0811468
BICD1	2.51326	0.0811564
KCNU1	1.7429	0.0813505
LPIN2	2.56509	0.0813557
UROD	1.77211	0.0813617
CD86	2.8276	0.0813837
APOB	2.05904	0.0814528
ATP1A2	3.51564	0.0814665
DEFA5	2.81348	0.0815568
COL9A1	2.72321	0.0815614
UBALD2	1.16732	0.0816464
BPIFC	2.15584	0.0817033
ACTR6	2.71852	0.0818212
PSG2	-1.73991	0.0818745
SH3BP4	2.69401	0.0819737
LACTBL1	1.73825	0.0821669
TANC1	2.2663	0.0822092
ZBTB8OS	1.10226	0.0822718
PPP1R32	2.20727	0.082297
DYM	2.1521	0.0823557
KPRP	1.75417	0.0824452
GMPR2	2.32901	0.0824637
SLC44A1	2.71427	0.0825125
GOLGA7B	3.50608	0.0825774
ALG1	2.63032	0.0826946
H2AFY	2.69039	0.0827402
PVRL3	2.44254	0.0827593
GADD45G	1.93717	0.0828138
OR1G1	-1.73402	0.0829144
ANKRD60	1.73373	0.0829658
FMO2	1.87451	0.0829795
C1orf228	1.95013	0.0829911
C1orf74	2.24429	0.0831228
ICAM2	2.18965	0.0831256
PPY	-1.7325	0.0831846
PYGO2	1.09409	0.0832419
PROK1	2.1831	0.0833558
RAD9A	1.79418	0.0834655
CLCNKB	2.99833	0.0838089
CD47	2.37109	0.0839521
OR3A2	1.73672	0.084027
ZMAT4	2.66803	0.0844017
MRPL49	2.66013	0.0845567
GABRB2	3.14115	0.0845732
MED19	1.62252	0.0846012
STK36	2.23707	0.0846343
POLG	1.48164	0.0846476
MYBPH	2.2962	0.0846495
IGHMBP2	1.29122	0.0847918
KRTAP3-2	2.67016	0.0848238
P4HB	2.96393	0.0849189
KIAA1551	1.64524	0.0850016
KCNK12	2.22279	0.0850018
HSCB	1.98779	0.0850672
ZNF572	2.85506	0.0851316
MTPAP	2.64721	0.0851815
ACTR10	1.38049	0.0855477
FCRL6	2.63937	0.0855487
GPD1	-1.71927	0.085565
PROX1	2.18075	0.0856474
HEXIM2	2.75043	0.0856704
FAM209A	2.61922	0.0856953
SHPRH	1.81678	0.0856998
SEC63	2.67218	0.0857051
KRTAP9-4	2.26694	0.08571
TLCD1	3.56903	0.0860645
IDUA	1.6383	0.086066
RP1L1	1.39123	0.0860708
TDRD3	2.30341	0.0861771
GSPT1	2.5184	0.0862994
CFL1	2.29951	0.0863293
TNFRSF25	2.43935	0.0863474
KRTAP13-2	-1.71465	0.08641
TP53I3	2.91341	0.0864919
APOF	2.46275	0.0865025
COX4I2	1.85557	0.0865085
SERTAD3	1.59407	0.0865579
AVPR1A	2.58411	0.0866086
GNRH2	3.26587	0.0866414
CD38	2.50444	0.0868887
PDGFRA	2.0971	0.0869897
PRAMEF12	-1.7108	0.0871175
CTRL	-1.71066	0.0871443
SRP19	2.02381	0.0871581
NAAA	1.27528	0.0871844
KHDRBS3	3.21562	0.0873284
NAA60	1.82424	0.0873688
FEZF1	-1.7087	0.0875057
NAA50	2.69276	0.0876221
TMEM258	1.83261	0.0876307
CHAC2	2.69196	0.0877687
RHBDL2	2.41283	0.08778
LMBR1L	1.15845	0.0878702
MRPS17	2.91315	0.087956
NUDT12	1.46247	0.0881427
GHRH	1.7047	0.08825
RDH12	2.38708	0.0883258
CTDSP2	2.39366	0.0883466
TRAM1	2.2594	0.0883729
DBT	1.44123	0.0884499
CNTNAP4	2.47424	0.0884964
TRAT1	2.22041	0.0885291
CD101	2.23855	0.0885348
CCL25	2.66633	0.0885482
FARS2	2.05473	0.0885925
C3orf80	1.02651	0.0886275
GOLGA8F	-1.70226	0.0887063
HABP2	2.55367	0.0888351
SERPINB9	2.15649	0.0889153
TMEM158	2.40614	0.0889457
FAM60A	2.69503	0.0889696
C4orf21	1.37434	0.0890492
NEDD9	1.90284	0.0890712
OR5B12	1.09947	0.0891152
FSIP2	1.87526	0.0891155
POMT1	1.3305	0.0891623
CRYGC	1.69975	0.0891778
TWF1	5.98266	0.0891936
KRIT1	2.81538	0.0894168
TRIM41	2.45971	0.0895963
RHD	1.22606	0.0895976
KRT77	1.41341	0.0898812
OR56A1	1.6952	0.0900367
ST8SIA3	2.12296	0.0900943
VRK3	2.49681	0.0901235
FAM109A	2.11789	0.0901633
ANKIB1	1.66437	0.0901719
CNIH4	1.32211	0.0902492
UCK1	2.30091	0.0903748
KRTAP4-12	2.7704	0.090615
NLRP12	2.38481	0.0906281
FAM188B	2.05439	0.0907147
SH3RF2	2.40605	0.0907703
PLEKHG4B	2.87966	0.0908086
S100PBP	2.76855	0.0908246
TMEM169	1.05858	0.0908591
CDCA7	2.64672	0.0908958
RAD23A	2.66801	0.0909703
P2RY12	2.72876	0.0912582
FAM71F1	2.04516	0.0914162
SRSF11	2.43183	0.0914265
DHCR7	2.04537	0.0915004
IQCF2	-1.68739	0.0915276
PPFIA1	1.47063	0.0915498
CNRIP1	2.48685	0.0916254
EXOSC3	1.83588	0.0917571
PLEKHO2	1.53651	0.0917584
SSC5D	1.70895	0.0918241
CHAF1A	1.25182	0.0918431
SLC9C1	2.25305	0.0919938
PTPN13	2.03379	0.0920619
MYBPHL	2.20488	0.0921419
DPP9	2.09646	0.0921563
OR2T29	1.68337	0.0923039
ISG20L2	2.75531	0.0923659
APOA1BP	1.5302	0.0924274
OR10C1	-1.68195	0.092578
KLHDC8B	2.16735	0.092735
SSH2	2.09538	0.0928516
KRT34	2.41868	0.0928648
SIGLEC7	1.98521	0.0931604
CALML5	1.97699	0.0932344
ORC4	1.92633	0.0932739
CCNG2	2.34917	0.093274
DYRK1B	2.40629	0.0932886
DEFB4A	1.42214	0.0932972
TNS3	2.47767	0.0934342
SLC17A7	2.4129	0.0935181
DNASE1L3	2.2638	0.093577
ITGB3BP	1.45553	0.0936212
SETDB1	2.37034	0.0936836
EXO5	1.33143	0.0938947
SPO11	-1.67513	0.0939095
MS4A6E	2.49328	0.0939669
CD83	2.04343	0.0940739
RAB10	1.76122	0.0941067
SYNE1	9.15826	0.0941411
LIFR	2.17421	0.0943502
MLH3	2.76407	0.094507
ANGPT4	2.12365	0.0946064
DPT	3.19137	0.0946145
NPPC	2.12937	0.0948094
PLB1	1.95274	0.0948171
SLC7A1	2.69925	0.0948647
CYP1A2	1.66962	0.0949939
UBE2F	1.70978	0.0950814
METTL11B	1.07792	0.095152
WBP1L	2.26984	0.095252
DST	2.36216	0.0952729
ASGR1	2.51686	0.0953376
OR52N5	1.66692	0.0955295
RPS14	1.04202	0.0955508
CFDP1	1.38354	0.0956549
NAT8L	2.44657	0.0957535
FAM131A	2.76482	0.0958037
IRX1	2.00874	0.0958042
SLC25A31	2.72604	0.0959079
APOA4	1.83987	0.0959312
UPP1	2.22725	0.0959348
C2orf76	1.31832	0.0960418
NDFIP1	2.46541	0.0960523
BICC1	2.03352	0.0960871
ACTN2	2.25767	0.0962351
CD58	2.85963	0.0964482
GJA4	1.88115	0.0965144
PAIP2B	2.10225	0.0965324
PRKAR1A	3.17479	0.0966657
EDF1	2.35641	0.0966802
ALCAM	2.04806	0.0967694
ACVR2B	2.89511	0.0967948
SPRR2F	2.2593	0.0968041
STON2	2.19315	0.0970037
C1QTNF1-AS1	2.60827	0.0972115
CGNL1	2.48895	0.0972882
TTN	1.13993	0.0973547
ZBTB7C	2.20671	0.0975284
COL6A6	2.49704	0.0976269
ARIH2	1.24385	0.0976294
WDR76	4.90534	0.0977555
RAD54L2	1.56938	0.0980921
PDE8B	2.16963	0.0981524
GGCT	1.89026	0.098295
KLK12	1.56121	0.0983573
SLC33A1	1.94377	0.0986245
FIBCD1	2.67173	0.0986904
DMTN	1.12667	0.0987058
SLC34A1	2.11823	0.0987267
SKIV2L2	2.15056	0.0988705
KCNH1	2.6238	0.0990079
WDR82	2.5391	0.0990533
EFNA4	2.69649	0.0990559
LY86	1.52945	0.0993683
KRTAP4-6	2.81998	0.0994158
FAM183A	2.73265	0.0994882
GRSF1	2.32885	0.0995215
ARL2	2.32164	0.0995516
NDRG4	2.01412	0.0996726
RHPN2	1.87852	0.0997419
GAL	2.44739	0.0998038
SLC13A1	0.928268	0.0998651
EXOC4	1.18109	0.0998902
VPS53	1.4825	0.099914
ABCC12	2.26103	0.0999299
TRIM36	2.65527	0.100049
RAB3IL1	2.45256	0.100186
2022-03-07	2.17331	0.100204
AS3MT	1.50517	0.100434
GOLPH3L	2.59623	0.100596
NPPA	2.01557	0.100613
DPEP3	2.55195	0.100632
CTDSPL	2.46871	0.100922
FBXO40	2.73769	0.100931
PITX1	2.57651	0.100947
C11orf85	2.19831	0.101033
POTEB	-1.63905	0.101203
CERS2	1.83137	0.101349
ZKSCAN4	2.43481	0.101386
LRRC4B	2.22074	0.101519
ZNF257	1.29498	0.101618
HGFAC	2.47155	0.101683
KRTAP2-4	2.25909	0.101707
NUFIP1	3.09309	0.101711
DEFB124	2.19471	0.101912
TM9SF4	2.81036	0.101914
APITD1	1.95653	0.101984
MMD	2.51261	0.101992
ABI2	2.24039	0.102029
SMARCD1	2.3818	0.102136
FAM207A	1.51388	0.102242
KRT73	2.2608	0.102312
SPOCK1	2.06571	0.102332
TMEM163	2.06197	0.102434
USP1	2.90777	0.102486
TP53TG5	2.20223	0.102583
ABCC9	2.3539	0.102623
GPR75	2.45847	0.102631
PROM2	1.84125	0.102703
ZC3H18	2.51183	0.102751
RXFP3	2.1572	0.102987
ALX3	2.44592	0.102995
RPTN	1.86773	0.103096
ULK3	2.32595	0.103164
PTPRCAP	1.40494	0.103192
C3orf62	2.35846	0.103201
CTSH	1.57344	0.103452
RNF130	2.2223	0.103662
HIST2H3D	2.15824	0.103937
KRTAP3-1	1.70648	0.10396
KCNAB3	1.53033	0.104065
BBS1	2.3117	0.104262
TIMM22	1.80499	0.104286
LYPD8	2.1685	0.104469
SIN3A	2.30038	0.104744
INPP5F	2.56317	0.104944
ARFGEF1	2.76227	0.104968
TACR3	2.19992	0.104974
BCAR1	2.64637	0.104974
IKBKE	1.58292	0.104981
SOD3	2.00066	0.105045
CNDP1	1.64678	0.105048
C1orf167	1.91684	0.105051
ZNF322	1.17178	0.105205
CTCF	0.891788	0.105385
SULT1C3	1.5748	0.105416
ABCG8	1.78613	0.105428
LRIG3	2.43832	0.105455
C1QL2	1.99953	0.105574
CMYA5	2.1253	0.105592
ACTG2	2.50797	0.105619
LAT2	1.9992	0.105655
AKR1C4	1.57502	0.105679
SULT2B1	2.29583	0.105701
SLC22A3	2.05859	0.10582
DFFA	0.971167	0.10588
DAPK3	2.27802	0.105977
LIPI	2.02819	0.10606
SLC13A3	1.84777	0.106151
SGSM3	2.83969	0.10618
SIAH2	2.57364	0.106186
CIPC	2.24351	0.10621
ZNF319	2.22388	0.106428
GMFG	2.2649	0.106438
WIBG	1.1035	0.106464
ATG4C	1.99751	0.106521
IPO9	1.68665	0.106563
KRTAP1-5	2.15805	0.106571
RUNDC3B	5.25843	0.106888
LCE1F	0.869855	0.106974
PAQR6	2.40789	0.107006
ARFRP1	0.970416	0.10704
BAG5	1.97151	0.10715
N4BP1	2.45205	0.107554
TM7SF2	2.47556	0.107586
SMC6	2.6042	0.10768
MBD1	2.35798	0.107918
NFKB2	2.50282	0.107976
SERPINB4	2.54516	0.108004
DAPP1	2.09894	0.108085
FSCN2	2.01247	0.108097
CDADC1	2.01924	0.108212
ADCY9	1.70895	0.108443
C10orf67	2.02319	0.108459
ZNF738	1.12698	0.108486
DNAH8	1.95687	0.108489
BTBD7	1.19806	0.108508
ADAM8	2.34721	0.108736
DNM1L	2.23014	0.108738
MALL	2.2102	0.108789
PLOD1	1.95432	0.10886
GREM1	1.60309	0.108916
ZNF721	2.13021	0.108955
CERKL	2.68514	0.108978
DNAJB7	1.12212	0.109189
NBEA	2.50918	0.109213
COX8A	0.907294	0.109282
KLHL26	2.07575	0.10948
EPAS1	1.89288	0.109491
TIGD7	1.64433	0.10955
B4GALT5	2.34742	0.109671
LRRC7	0.858123	0.109782
TFPI	2.08844	0.109791
C1orf210	1.52814	0.109861
BLZF1	2.29028	0.109881
HYI	1.0981	0.109988
RNF170	2.45977	0.110042
TRIM60	-1.59797	0.11005
MYO1B	2.54927	0.110086
MEIG1	2.27209	0.110087
MX1	1.85464	0.110217
ATP6V1D	1.61689	0.110292
CHD1	2.16613	0.110395
METTL14	1.88098	0.110413
KCTD7	2.09185	0.110491
DCAF10	2.43104	0.110539
KRTAP10-11	-1.59514	0.110681
GPATCH4	1.29278	0.110709
PAM	2.49523	0.110746
RIN2	3.00276	0.110882
OVOL1	2.23379	0.110908
E2F3	2.32324	0.110914
TUBA1C	2.23822	0.110959
MDH2	1.88812	0.110986
ADCK4	1.75872	0.110988
RPH3A	0.879564	0.111055
KIAA1467	2.72847	0.111152
MYLIP	2.50459	0.111275
SLC25A45	1.9668	0.111335
GTF2H5	1.32868	0.111353
VSTM4	2.50428	0.111454
C16orf74	2.3907	0.111502
TCF20	2.18877	0.111522
LMBR1	1.8474	0.111673
XYLT2	2.23702	0.111795
UFSP2	1.5192	0.111843
ZNF771	2.57072	0.112041
PCBP4	0.840159	0.112125
MYH2	1.96042	0.112237
HAND1	2.0833	0.112326
CLDN18	2.1334	0.112335
BHLHE22	3.25753	0.112358
PROM1	2.52204	0.11238
SALL3	2.1824	0.112433
AK5	2.09741	0.112455
SLC17A3	2.35737	0.112483
HIST1H3G	2.28131	0.112536
KIAA1430	1.34434	0.112685
NHLH1	2.54108	0.112782
NEIL2	1.23368	0.112862
EPS15	1.52365	0.112869
SELL	1.51052	0.113053
ABHD10	1.76114	0.113135
C1orf186	0.822534	0.113215
CNOT8	1.7198	0.113237
HPSE	2.16082	0.113266
XRCC2	1.02878	0.11334
COQ6	1.12145	0.113417
CACNA1G	2.17599	0.113469
ZFPL1	0.870823	0.113534
FGF23	1.72353	0.113563
PRDM7	-1.58227	0.113589
SLAMF8	2.01745	0.113802
TRIM56	0.815424	0.113984
MLH1	1.80563	0.114069
PLEKHG1	0.873002	0.11407
GPX8	2.40465	0.11411
CCS	1.94024	0.114126
CCDC136	2.41403	0.114133
VWA8	1.53113	0.114359
MAP3K11	1.08019	0.114475
MANEA	1.81809	0.114611
LUC7L3	2.27042	0.114675
MFGE8	1.6365	0.115135
PHLDB2	2.02167	0.115233
ADAMTS20	1.57502	0.115253
EGR3	2.49866	0.115274
PTK2B	2.44569	0.115313
ZNF597	1.69114	0.115526
NISCH	2.07359	0.115531
GPR37L1	0.846836	0.11566
GYPA	2.04865	0.115701
NFATC2IP	1.14095	0.115706
CPA2	1.14051	0.11588
WASF3	1.70831	0.115998
SUFU	2.22822	0.116026
CDK9	1.64888	0.116105
PINK1	1.90264	0.116203
RPA1	1.54858	0.116482
CCDC181	1.5752	0.116512
SCAND3	2.47465	0.116614
OR52E4	-1.56909	0.116627
C7orf72	2.34118	0.116632
GSTA1	0.865725	0.116687
PLEKHS1	-1.56878	0.1167
OR8G5	2.04733	0.116729
SLC30A6	1.67014	0.116769
TM4SF4	1.56846	0.116774
PLSCR2	0.790125	0.116941
TGFB2	2.30822	0.116944
PIH1D1	1.95196	0.116992
GPR149	2.35501	0.117066
SERPINB2	2.13827	0.117085
ZNF687	0.791665	0.117188
OAS1	1.91203	0.117227
DYNLRB2	2.27791	0.11735
DHX33	1.05667	0.117415
TNS4	2.07399	0.117525
LRR1	1.9596	0.117671
SLC1A4	2.56037	0.117752
OR4E2	1.56407	0.1178
FAM101A	2.47267	0.117807
BHLHA15	1.73738	0.117844
MTFR2	2.38816	0.117862
SAMD4B	3.38194	0.117873
AZU1	2.32059	0.118043
PTPN7	2.3234	0.118062
KSR2	3.00549	0.118204
UFM1	2.3264	0.118568
TECRL	1.60685	0.118585
DDC	-1.56068	0.1186
ALKBH1	0.964284	0.11869
PFN4	1.69383	0.118714
PRKAG1	2.76188	0.118874
SPATA3	1.39408	0.118931
SCAMP5	2.5137	0.118981
OR10P1	1.51829	0.119073
GFY	-1.55814	0.1192
CBX4	2.64972	0.119202
ASB5	2.44781	0.119274
TFF1	2.09698	0.11931
HUS1B	2.54211	0.119323
ATG5	2.33698	0.119531
ITGA9	2.92723	0.119614
LEPROTL1	0.873858	0.119661
TMEM155	2.40199	0.119728
YTHDF2	1.93282	0.11973
SOX1	2.18938	0.120228
CD274	2.21391	0.120255
VCAM1	-1.55352	0.1203
KCNV1	2.13933	0.120524
ELAC1	1.49989	0.120541
CDON	1.58418	0.120804
CYP4B1	1.05722	0.120832
GRIA2	1.78366	0.120857
FAM185A	0.984829	0.120974
RNF126	1.46883	0.121052
UST	2.196	0.121098
CTTN	1.17274	0.121138
NTF4	2.32821	0.121265
HFE2	-1.54934	0.1213
ST3GAL3	2.72545	0.121384
CASP10	2.41412	0.12141
LCE6A	1.01	0.121411
PPP1R3G	2.38968	0.121565
CUBN	1.87872	0.121678
DMRT2	2.98054	0.12168
ATOH1	1.54774	0.121686
GPHA2	1.96174	0.121722
GLP2R	2.30439	0.12183
LRP3	2.42284	0.121857
ATP1B1	1.6693	0.121892
ADAM12	2.13043	0.122046
TMEM87B	1.99037	0.122064
ELOVL5	2.49029	0.122152
C14orf64	2.62666	0.122166
LTBP4	2.66807	0.122237
ASB17	-1.54498	0.122352
GMIP	2.19804	0.122442
MAPK1	2.89999	0.122454
KLF7	1.87017	0.122486
RYR1	3.7907	0.122536
CLEC16A	2.3992	0.122577
NXPE3	1.3771	0.122624
SRD5A1	2.1638	0.122631
LIG3	0.966674	0.122706
CCER1	1.5431	0.122808
SENP1	2.04307	0.122856
PTP4A1	2.74354	0.122864
BNC1	2.55911	0.122914
KIAA1279	2.74968	0.122944
PHOSPHO1	1.98554	0.122968
ATP6V0A1	2.15143	0.123237
SLC29A2	1.86631	0.123412
NPRL3	1.02098	0.123612
IL2RA	1.77191	0.123699
S100A4	2.13014	0.123713
TCTN2	1.08589	0.123717
PEX2	2.11928	0.123723
VPS54	2.27215	0.123739
ZNF75A	0.858463	0.123762
C5	2.0022	0.123772
AQP6	1.71849	0.123859
ARHGEF28	2.35009	0.123937
PRSS38	-1.53845	0.123938
TPM3	2.57639	0.123955
LRFN3	2.74778	0.124139
ELOVL3	2.41151	0.124161
XPNPEP1	1.58011	0.124332
STON1	1.97298	0.124343
NKX6-1	2.19047	0.124345
AP3S1	2.05159	0.124395
IMPAD1	2.20424	0.124435
NBPF12	2.25751	0.124521
SVIP	1.11954	0.124583
LANCL1	-1.53581	0.124585
VAMP8	2.03257	0.124623
APMAP	2.33381	0.124789
GPR155	3.68891	0.124884
TMEM125	2.47812	0.124916
IRX5	2.56349	0.124953
CCM2L	0.831503	0.125061
RBBP9	0.957549	0.125168
SNX9	1.99123	0.125373
TMEM64	2.36588	0.125385
MYO1A	2.50512	0.125542
ZNF548	1.13231	0.125598
PPWD1	0.970622	0.12577
FBXO38	1.94612	0.125782
STYK1	2.35639	0.125805
TMPO	1.99058	0.12604
TEX19	1.52961	0.126114
MEI1	1.53096	0.126176
CBY3	2.94571	0.126295
MYL9	0.772615	0.126411
ATP6V0A2	1.52373	0.126606
IFI27	1.11495	0.126779
CCDC17	1.84012	0.126815
IVNS1ABP	2.09839	0.126885
LTA4H	2.0323	0.126907
CRISPLD1	2.33652	0.126959
DHRS13	1.3471	0.127117
PPIL1	1.67159	0.127129
MYPN	1.484	0.127297
IMPG2	1.74082	0.127351
WIPI2	2.33173	0.12737
IL1B	2.2846	0.127634
TIMD4	2.27514	0.127756
MNT	1.38217	0.127864
GSTA2	2.85785	0.127906
APLNR	2.87642	0.127948
ACOX3	1.52667	0.127994
HIST4H4	2.193	0.128018
CWC22	1.6638	0.12805
OPA3	0.960872	0.128072
USP43	2.04672	0.128098
FXYD6	2.05325	0.128286
METTL15	1.96306	0.128303
DSC2	2.35045	0.128384
GUCY1B3	1.29289	0.128465
ZNF211	0.905095	0.128486
HCRT	-1.51957	0.128619
GOLGA8N	0.832554	0.128674
PIK3C2G	1.95503	0.128683
RGPD3	2.44667	0.128787
NXPH4	2.56615	0.128817
RASGRP2	1.917	0.128933
SUB1	2.34988	0.128999
CHGB	1.75936	0.129047
EIF2B2	0.81327	0.129154
FGFR4	1.94324	0.129195
FLG2	1.78547	0.129199
CDK1	2.31824	0.129218
SMIM22	7.1068	0.129255
TPGS1	1.01769	0.12926
ARMS2	1.56399	0.129463
ZNRF1	2.60931	0.129563
STAM2	1.3691	0.129733
USF2	2.12058	0.130014
BROX	2.9727	0.130035
GJA1	2.22549	0.130135
ITGA7	1.06847	0.130142
OR2AK2	-1.51315	0.130243
REEP6	2.35199	0.130248
TMEM57	1.5666	0.130417
TNFRSF13C	2.27053	0.130557
WNT7A	0.885039	0.130775
C1orf112	1.56157	0.130863
SERPINC1	-1.51056	0.1309
NHP2L1	1.99042	0.131061
BOK	1.94143	0.131065
OR4A16	1.50944	0.131186
ACY1	2.3709	0.131307
SNUPN	0.956223	0.131367
ACN9	2.2341	0.131411
LINC00692	-1.50837	0.131461
MEGF9	2.67134	0.131618
2022-03-02	0.835706	0.131621
GPX1	1.01024	0.131817
ZNF85	1.70056	0.131878
OSBPL6	2.15253	0.132174
CYB5R1	2.53437	0.132217
ALDH8A1	1.04642	0.13225
GLYATL2	1.30974	0.132263
ZNF35	2.48154	0.132285
B4GALNT1	2.16395	0.132391
MAGOHB	1.16212	0.132436
FAM177B	1.99915	0.132508
IMPA1	0.982788	0.1326
C17orf66	2.12728	0.133149
C17orf51	1.60175	0.133166
ALX1	2.37513	0.133196
PRAMEF11	-1.5016	0.133202
RAC2	1.83542	0.133323
PDE6D	0.748941	0.133364
ITFG3	1.51871	0.133397
RB1	1.83866	0.133421
LIPN	2.15164	0.133439
SMIM1	2.07286	0.13362
AOC1	1.83719	0.133741
C8orf12	1.59705	0.133741
GLRX3	1.62548	0.133774
IGJ	3.0353	0.133808
TLDC2	1.90344	0.133865
AKR1C2	1.88853	0.133935
LRRTM1	2.36433	0.133952
CD207	1.96493	0.13401
NRTN	1.57579	0.134044
UBL3	2.63376	0.134472
ALG6	1.81286	0.134479
NARFL	0.889697	0.134494
PTH2	1.49634	0.134565
SERPINB7	-1.4962	0.134603
EBNA1BP2	2.19966	0.134659
CTH	4.02484	0.134679
RIMBP3C	1.4954	0.13481
SERBP1	1.70202	0.134835
TGFBR1	2.2113	0.1349
PODXL2	2.24693	0.135136
SNX13	1.878	0.135162
PIGF	1.6798	0.135174
CLLU1OS	1.94371	0.135281
MPI	1.27177	0.135305
MMP1	1.84617	0.135343
RARRES3	1.7186	0.135366
FLAD1	2.02749	0.135404
KRTAP4-1	2.51089	0.135594
ZNF425	0.828826	0.135691
CCDC90B	1.52666	0.135787
MIA2	1.49786	0.135976
HBP1	1.85374	0.136016
SLC7A8	2.14554	0.136053
CHTF18	1.72413	0.136213
DCN	2.07691	0.136233
FAAH	1.67177	0.136281
ASPDH	1.23446	0.136296
ZDBF2	1.72976	0.136355
PUS7L	1.6104	0.136373
KLF3	2.36285	0.136624
ITGB6	1.44596	0.1367
[truncated: 15,292 more rows]

## Sheet: Table S5
Table S5. The results of FUSION for candidate susceptibility genes
Tissue	Gene	CHR	P0	P1	HSQ	BEST GWASa	BEST eQTLb	MODELc	SNP Numberd	Z Score	P
Adipose_Subcutaneous	EZH1	17	40852293	40897071	0.117161	rs12943352	rs9897724	lasso	268	1.97327	0.0485
Adipose_Subcutaneous	MRPS23	17	55916842	55927417	0.075106	rs868194	rs12949848	top1	545	0.224	0.823
Adipose_Subcutaneous	SIGLEC5	19	52114781	52148798	0.27352	rs16982907	rs11084095	enet	595	2.17098	0.029933
Adipose_Subcutaneous	SIGLEC14	19	52145806	52150054	0.534085	rs16982907	rs7250849	lasso	595	-2.34741	0.018904
Adipose_Subcutaneous	TMED7	5	114949205	114968689	0.00625	rs173635	rs17473484	top1	522	-0.447	0.654875
Adipose_Subcutaneous	SAMD9L	7	92759368	92777682	0.266237	rs2285507	rs12666302	top1	351	-0.885	0.376157
Adipose_Visceral_Omentum	EZH1	17	40852293	40897071	0.030913	rs12943352	rs2089115	top1	268	2.796	0.00517
Adipose_Visceral_Omentum	MRPS23	17	55916842	55927417	0.009576	rs868194	rs7218964	top1	545	0.556	0.578
Adipose_Visceral_Omentum	SIGLEC5	19	52114781	52148798	0.241096	rs16982907	rs11665668	lasso	595	1.96815	0.049051
Adipose_Visceral_Omentum	SIGLEC14	19	52145806	52150054	0.459062	rs16982907	rs7250849	top1	595	-3.824	0.000131
Adipose_Visceral_Omentum	SAMD9L	7	92759368	92777682	0.350073	rs2285507	rs17043	top1	351	-0.92	0.357573
Adrenal_Gland	MRPS23	17	55916842	55927417	0.185774	rs868194	rs10852999	blup	545	-1.16934	0.242267
Adrenal_Gland	SIGLEC5	19	52114781	52148798	0.253457	rs16982907	rs11084094	enet	595	4.45093	8.55e-06
Adrenal_Gland	SIGLEC14	19	52145806	52150054	0.52949	rs16982907	rs7250849	top1	595	-3.824	0.000131
Adrenal_Gland	TMED7	5	114949205	114968689	0.093422	rs173635	rs1428089	enet	522	1.23459	0.216983
Adrenal_Gland	SAMD9L	7	92759368	92777682	0.361719	rs2285507	rs12666302	top1	351	-0.885	0.376157
Artery_Aorta	EZH1	17	40852293	40897071	0.001018	rs12943352	rs8070945	blup	268	-1.61426	0.106471
Artery_Aorta	MRPS23	17	55916842	55927417	0.054019	rs868194	rs2586038	enet	545	-0.94364	0.345352
Artery_Aorta	SIGLEC5	19	52114781	52148798	0.09187	rs16982907	rs4802828	enet	595	4.0787	4.53e-05
Artery_Aorta	SIGLEC14	19	52145806	52150054	0.372265	rs16982907	rs16982907	lasso	595	-4.2189	2.46e-05
Artery_Aorta	TMED7	5	114949205	114968689	0.096303	rs173635	rs10055677	blup	522	1.08089	0.279747
Artery_Aorta	SAMD9L	7	92759368	92777682	0.298053	rs2285507	rs12666302	top1	351	-0.885	0.37616
Artery_Coronary	EZH1	17	40852293	40897071	0.056919	rs12943352	rs4792953	enet	268	2.86453	0.004176
Artery_Coronary	MRPS23	17	55916842	55927417	0.166104	rs868194	rs2586078	top1	545	-0.293	0.769522
Artery_Coronary	SIGLEC5	19	52114781	52148798	0.13027	rs16982907	rs8104955	top1	595	0.037	0.970485
Artery_Coronary	SIGLEC14	19	52145806	52150054	0.195847	rs16982907	rs7250849	top1	595	-3.824	0.000131
Artery_Coronary	TMED7	5	114949205	114968689	0.1201	rs173635	rs2925175	top1	522	0.962	0.33605
Artery_Coronary	SAMD9L	7	92759368	92777682	0.316871	rs2285507	rs10231084	lasso	349	-0.9243	0.355328
Artery_Tibial	EZH1	17	40852293	40897071	0.004114	rs12943352	rs7208107	blup	268	-3.59593	0.000323
Artery_Tibial	MRPS23	17	55916842	55927417	0.05447	rs868194	rs2586038	enet	545	0.26955	0.787508
Artery_Tibial	SIGLEC5	19	52114781	52148798	0.361217	rs16982907	rs8104955	enet	595	1.6001	0.11
Artery_Tibial	SIGLEC14	19	52145806	52150054	0.411324	rs16982907	rs7250849	top1	595	-3.824	0.000131
Artery_Tibial	TMED7	5	114949205	114968689	0.105842	rs173635	rs17137978	top1	522	-0.186	0.85244
Artery_Tibial	SAMD9L	7	92759368	92777682	0.283049	rs2285507	rs17165143	enet	351	-1.23017	0.219
Brain_Amygdala	EZH1	17	40852293	40897071	0.083913	rs12943352	rs3760386	lasso	267	1.893	0.058358
Brain_Amygdala	SIGLEC14	19	52145806	52150054	0.525049	rs16982907	rs7250849	top1	594	-3.824	0.000131
Brain_Amygdala	SAMD9L	7	92759368	92777682	0.237543	rs2285507	rs17043	top1	348	-0.92	0.35757
Brain_Anterior_cingulate_cortex_BA24	EZH1	17	40852293	40897071	0.00908	NA	NA	enet	0	NA	NA
Brain_Anterior_cingulate_cortex_BA24	SIGLEC5	19	52114781	52148798	0.261046	rs16982907	rs17661280	lasso	594	0.81998	0.41223
Brain_Anterior_cingulate_cortex_BA24	SIGLEC14	19	52145806	52150054	0.380275	rs16982907	rs7250849	blup	594	-0.14848	0.88197
Brain_Anterior_cingulate_cortex_BA24	TMED7	5	114949205	114968689	0.039948	rs173635	rs424347	top1	522	1.736	0.0826
Brain_Anterior_cingulate_cortex_BA24	SAMD9L	7	92759368	92777682	0.253992	rs2285507	rs3802062	enet	351	-0.6266	0.531
Brain_Caudate_basal_ganglia	EZH1	17	40852293	40897071	0.024439	rs12943352	rs9252	lasso	267	0.082	0.93465
Brain_Caudate_basal_ganglia	SIGLEC5	19	52114781	52148798	0.048827	rs16982907	rs10412972	lasso	595	0.775432	0.438
Brain_Caudate_basal_ganglia	SIGLEC14	19	52145806	52150054	0.472325	rs16982907	rs7250849	top1	595	-3.824	0.000131
Brain_Caudate_basal_ganglia	SAMD9L	7	92759368	92777682	0.156419	rs2285507	rs12666302	top1	351	-0.885	0.37616
Brain_Cerebellar_Hemisphere	EZH1	17	40852293	40897071	0.069121	rs12943352	rs7209612	top1	267	2.932	0.003368
Brain_Cerebellar_Hemisphere	SIGLEC14	19	52145806	52150054	0.337472	rs16982907	rs7250849	blup	595	-0.57267	0.566866
Brain_Cerebellar_Hemisphere	TMED7	5	114949205	114968689	0.06169	rs173635	rs6887979	blup	522	-2.67251	0.007529
Brain_Cerebellar_Hemisphere	SAMD9L	7	92759368	92777682	0.101218	rs2285507	rs12666302	enet	351	-0.96408	0.335
Brain_Cerebellum	EZH1	17	40852293	40897071	0.223551	rs12943352	rs2089116	top1	268	2.612	0.009001
Brain_Cerebellum	SIGLEC5	19	52114781	52148798	0.287331	rs16982907	rs3810105	top1	595	-0.544	0.586441
Brain_Cerebellum	SIGLEC14	19	52145806	52150054	0.328508	rs16982907	rs16982907	blup	595	-1.3426	0.179402
Brain_Cerebellum	TMED7	5	114949205	114968689	0.054967	NA	NA	enet	0	NA	NA
Brain_Cerebellum	SAMD9L	7	92759368	92777682	0.138039	rs2285507	rs12666302	top1	351	-0.885	0.376157
Brain_Cortex	EZH1	17	40852293	40897071	0.041049	rs12943352	rs8176235	lasso	268	-0.511	0.609351
Brain_Cortex	MRPS23	17	55916842	55927417	0.09592	rs868194	rs753048	blup	545	0.400577	0.688732
Brain_Cortex	SIGLEC5	19	52114781	52148798	0.005031	rs16982907	rs11084094	top1	595	3.658	0.000254
Brain_Cortex	SIGLEC14	19	52145806	52150054	0.481183	rs16982907	rs7250849	top1	595	-3.824	0.000131
Brain_Cortex	SAMD9L	7	92759368	92777682	0.011274	rs2285507	rs12666302	blup	351	-1.84331	0.06528
Brain_Frontal_Cortex_BA9	EZH1	17	40852293	40897071	0.066676	rs12943352	rs1799967	blup	266	2.59124	0.00956
Brain_Frontal_Cortex_BA9	MRPS23	17	55916842	55927417	0.161419	rs868194	rs7208319	top1	545	-0.854	0.393
Brain_Frontal_Cortex_BA9	SIGLEC14	19	52145806	52150054	0.448878	rs16982907	rs7250849	top1	595	-3.824	0.000131
Brain_Frontal_Cortex_BA9	SAMD9L	7	92759368	92777682	0.229778	rs2285507	rs10231084	top1	351	-0.897	0.369719
Brain_Hippocampus	MRPS23	17	55916842	55927417	0.396784	rs868194	rs4793891	blup	545	-2.86134	0.00422
Brain_Hippocampus	SIGLEC14	19	52145806	52150054	0.63274	rs16982907	rs7250849	top1	595	-3.824	0.000131
Brain_Hippocampus	TMED7	5	114949205	114968689	0.00137	rs173635	rs4921049	blup	522	-1.35071	0.176788
Brain_Hippocampus	SAMD9L	7	92759368	92777682	0.07301	rs2285507	rs17043	top1	351	-0.92	0.357573
Brain_Hypothalamus	MRPS23	17	55916842	55927417	0.060705	rs868194	rs17835083	lasso	544	-3.07	0.00214
Brain_Hypothalamus	SIGLEC14	19	52145806	52150054	0.374692	rs16982907	rs7250849	top1	593	-3.82	0.000131
Brain_Hypothalamus	SAMD9L	7	92759368	92777682	0.084278	rs2285507	rs17043	top1	351	-0.92	0.358
Brain_Nucleus_accumbens_basal_ganglia	MRPS23	17	55916842	55927417	0.072834	rs868194	rs17835016	enet	545	1.2138	0.224826
Brain_Nucleus_accumbens_basal_ganglia	SIGLEC14	19	52145806	52150054	0.355225	rs16982907	rs7250849	top1	595	-3.824	0.000131
Brain_Nucleus_accumbens_basal_ganglia	TMED7	5	114949205	114968689	0.212862	rs173635	rs10900707	top1	522	1.817	0.06922
Brain_Nucleus_accumbens_basal_ganglia	SAMD9L	7	92759368	92777682	0.120946	rs2285507	rs12666302	top1	351	-0.885	0.376157
Brain_Putamen_basal_ganglia	EZH1	17	40852293	40897071	0.103441	rs12943352	rs8073311	blup	267	3.1244	0.001781
Brain_Putamen_basal_ganglia	SIGLEC14	19	52145806	52150054	0.219834	rs16982907	rs7250849	top1	595	-3.824	0.000131
Brain_Putamen_basal_ganglia	TMED7	5	114949205	114968689	0.219524	rs173635	rs17398382	top1	522	-1.66	0.09691
Brain_Putamen_basal_ganglia	SAMD9L	7	92759368	92777682	0.122141	rs2285507	rs12666302	enet	351	-0.37944	0.70436
Brain_Spinal_cord_cervical_c-1	EZH1	17	40852293	40897071	0.1619	rs12943352	rs2089116	top1	268	2.612	0.009001
Brain_Spinal_cord_cervical_c-1	SIGLEC14	19	52145806	52150054	0.61997	rs16982907	rs7250849	lasso	593	-2.83969	0.004516
Brain_Spinal_cord_cervical_c-1	SAMD9L	7	92759368	92777682	0.012814	NA	NA	enet	0	NA	NA
Brain_Substantia_nigra	EZH1	17	40852293	40897071	0.02353	rs12943352	rs7208107	lasso	268	1.83548	0.066435
Brain_Substantia_nigra	SIGLEC5	19	52114781	52148798	0.150883	rs16982907	rs7258819	lasso	594	-0.243	0.808005
Brain_Substantia_nigra	SIGLEC14	19	52145806	52150054	0.583071	rs16982907	rs7250849	top1	594	-3.824	0.000131
Brain_Substantia_nigra	TMED7	5	114949205	114968689	0.006544	NA	NA	enet	0	NA	NA
Brain_Substantia_nigra	SAMD9L	7	92759368	92777682	0.221191	rs2285507	rs12666302	lasso	351	0.00375	0.997007
Breast_Mammary_Tissue	EZH1	17	40852293	40897071	0.043134	rs12943352	rs7217821	lasso	268	3.31098	0.00093
Breast_Mammary_Tissue	MRPS23	17	55916842	55927417	0.047576	rs868194	rs9303394	blup	545	-0.82491	0.409423
Breast_Mammary_Tissue	SIGLEC5	19	52114781	52148798	0.088251	rs16982907	rs11084094	top1	595	3.658	0.000254
Breast_Mammary_Tissue	SIGLEC14	19	52145806	52150054	0.397791	rs16982907	rs7250849	top1	595	-3.824	0.000131
Breast_Mammary_Tissue	SAMD9L	7	92759368	92777682	0.237324	rs2285507	rs17043	lasso	351	-1.28343	0.19934
Cells_EBV-transformed_lymphocytes	SIGLEC5	19	52114781	52148798	0.26596	rs16982907	rs16982907	top1	594	4.905	9.34e-07
Cells_EBV-transformed_lymphocytes	SIGLEC14	19	52145806	52150054	0.366648	rs16982907	rs7250849	top1	594	-3.824	0.000131
Cells_EBV-transformed_lymphocytes	TMED7	5	114949205	114968689	0.074481	rs173635	rs269515	top1	522	0.74	0.4593
Cells_EBV-transformed_lymphocytes	SAMD9L	7	92759368	92777682	0.057918	rs2285507	rs3731302	blup	351	-1.77847	0.075327
Cells_Transformed_fibroblasts	EZH1	17	40852293	40897071	0.033897	rs12943352	rs4796664	enet	267	2.58448	0.009753
Cells_Transformed_fibroblasts	MRPS23	17	55916842	55927417	0.262999	rs868194	rs7221160	blup	545	0.46923	0.638904
Cells_Transformed_fibroblasts	SAMD9L	7	92759368	92777682	0.377927	rs2285507	rs12666302	top1	351	-0.885	0.376157
Colon_Sigmoid	MRPS23	17	55916842	55927417	0.007519	NA	NA	enet	0	NA	NA
Colon_Sigmoid	SIGLEC5	19	52114781	52148798	0.450598	rs16982907	rs11084095	lasso	595	3.41913	0.000628
Colon_Sigmoid	SIGLEC14	19	52145806	52150054	0.364596	rs16982907	rs7250849	top1	595	-3.824	0.000131
Colon_Sigmoid	SAMD9L	7	92759368	92777682	0.313926	rs2285507	rs12666302	lasso	351	-1.29328	0.195915
Colon_Transverse	EZH1	17	40852293	40897071	0.006478	NA	NA	lasso	0	NA	NA
Colon_Transverse	SIGLEC5	19	52114781	52148798	0.071567	rs16982907	rs8104955	enet	595	1.35557	0.175238
Colon_Transverse	SIGLEC14	19	52145806	52150054	0.328916	rs16982907	rs7250849	top1	595	-3.824	0.000131
Colon_Transverse	TMED7	5	114949205	114968689	0.08821	rs173635	rs17473484	lasso	522	-0.4465	0.65524
Colon_Transverse	SAMD9L	7	92759368	92777682	0.233537	rs2285507	rs17043	enet	351	-1.25658	0.20891
Esophagus_Gastroesophageal_Junction	MRPS23	17	55916842	55927417	0.058355	rs868194	rs6503837	lasso	545	-0.6305	0.528369
Esophagus_Gastroesophageal_Junction	SIGLEC5	19	52114781	52148798	0.10578	rs16982907	rs8104955	enet	595	2.34495	0.01903
Esophagus_Gastroesophageal_Junction	SIGLEC14	19	52145806	52150054	0.399522	rs16982907	rs7250849	top1	595	-3.824	0.000131
Esophagus_Gastroesophageal_Junction	TMED7	5	114949205	114968689	0.040847	rs173635	rs251891	lasso	522	-0.5064	0.612574
Esophagus_Gastroesophageal_Junction	SAMD9L	7	92759368	92777682	0.128839	rs2285507	rs17043	lasso	351	-0.96804	0.33302
Esophagus_Mucosa	EZH1	17	40852293	40897071	0.11555	rs12943352	rs9766	top1	268	3.005	0.00266
Esophagus_Mucosa	MRPS23	17	55916842	55927417	0.069386	rs868194	rs12941634	enet	545	0.75291	0.452
Esophagus_Mucosa	SIGLEC5	19	52114781	52148798	0.094086	rs16982907	rs875283	enet	595	4.28285	1.85e-05
Esophagus_Mucosa	SIGLEC14	19	52145806	52150054	0.297779	rs16982907	rs16982907	enet	595	-2.49572	0.0126
Esophagus_Mucosa	TMED7	5	114949205	114968689	0.033344	rs173635	rs267291	top1	522	-0.442	0.658489
Esophagus_Mucosa	SAMD9L	7	92759368	92777682	0.307117	rs2285507	rs12666302	enet	351	-1.31661	0.187969
Esophagus_Muscularis	EZH1	17	40852293	40897071	0.008524	rs12943352	rs2089115	top1	268	2.796	0.005174
Esophagus_Muscularis	MRPS23	17	55916842	55927417	0.056112	rs868194	rs1985749	blup	545	-1.06104	0.28867
Esophagus_Muscularis	SIGLEC5	19	52114781	52148798	0.235979	rs16982907	rs8104955	enet	595	1.60343	0.10884
Esophagus_Muscularis	SIGLEC14	19	52145806	52150054	0.49645	rs16982907	rs16982912	lasso	595	-2.91756	0.003528
Esophagus_Muscularis	TMED7	5	114949205	114968689	0.059002	rs173635	rs257057	blup	522	0.4764	0.63379
Esophagus_Muscularis	SAMD9L	7	92759368	92777682	0.192646	rs2285507	rs10231084	top1	351	-0.897	0.36972
Heart_Atrial_Appendage	EZH1	17	40852293	40897071	0.10497	rs12943352	rs9766	top1	268	3.005	0.002656
Heart_Atrial_Appendage	MRPS23	17	55916842	55927417	0.027701	NA	NA	lasso	0	NA	NA
Heart_Atrial_Appendage	SIGLEC5	19	52114781	52148798	0.362299	rs16982907	rs11665668	enet	595	3.2552	0.001133
Heart_Atrial_Appendage	SIGLEC14	19	52145806	52150054	0.365353	rs16982907	rs7250849	top1	595	-3.824	0.000131
Heart_Atrial_Appendage	TMED7	5	114949205	114968689	0.070021	rs173635	rs13360899	lasso	522	0.62437	0.532382
Heart_Atrial_Appendage	SAMD9L	7	92759368	92777682	0.148504	rs2285507	rs17043	top1	351	-0.92	0.35757
Heart_Left_Ventricle	EZH1	17	40852293	40897071	0.030643	rs12943352	rs8072785	enet	268	0.98211	0.326
Heart_Left_Ventricle	MRPS23	17	55916842	55927417	0.057764	rs868194	rs17835016	top1	545	2.371	0.0177
Heart_Left_Ventricle	SIGLEC5	19	52114781	52148798	0.108772	rs16982907	rs11667868	enet	595	3.98753	6.68e-05
Heart_Left_Ventricle	SIGLEC14	19	52145806	52150054	0.468238	rs16982907	rs7250849	top1	595	-3.824	0.000131
Heart_Left_Ventricle	TMED7	5	114949205	114968689	0.109732	rs173635	rs249487	top1	522	0.537	0.59127
Heart_Left_Ventricle	SAMD9L	7	92759368	92777682	0.159492	rs2285507	rs17043	top1	351	-0.92	0.35757
Liver	EZH1	17	40852293	40897071	0.033557	rs12943352	rs4796649	top1	268	0.554	0.579579
Liver	SIGLEC5	19	52114781	52148798	0.219827	NA	NA	enet	0	NA	NA
Liver	SIGLEC14	19	52145806	52150054	0.369202	rs16982907	rs7250849	top1	594	-3.824	0.000131
Liver	SAMD9L	7	92759368	92777682	0.164842	rs2285507	rs10282508	blup	350	-1.5631	0.11803
Lung	EZH1	17	40852293	40897071	0.037658	rs12943352	rs7359598	top1	268	2.67	0.007585
Lung	SIGLEC5	19	52114781	52148798	0.063603	rs16982907	rs11084095	enet	595	3.12882	0.00176
Lung	SIGLEC14	19	52145806	52150054	0.418394	rs16982907	rs7250849	lasso	595	-2.51529	0.0119
Lung	TMED7	5	114949205	114968689	0.007056	NA	NA	enet	0	NA	NA
Lung	SAMD9L	7	92759368	92777682	0.194988	rs2285507	rs17165143	top1	351	-0.877	0.38049
Minor_Salivary_Gland	SAMD9L	7	92759368	92777682	0.295465	rs2285507	rs12666302	top1	351	-0.885	0.376
Muscle_Skeletal	EZH1	17	40852293	40897071	0.011115	rs12943352	rs33986943	top1	268	1.347	0.17798
Muscle_Skeletal	SIGLEC14	19	52145806	52150054	0.207196	rs16982907	rs7250849	top1	595	-3.824	0.000131
Muscle_Skeletal	SAMD9L	7	92759368	92777682	0.186432	rs2285507	rs17043	top1	351	-0.92	0.35757
Nerve_Tibial	EZH1	17	40852293	40897071	0.091728	rs12943352	rs2089115	top1	268	2.796	0.005174
Nerve_Tibial	MRPS23	17	55916842	55927417	0.013562	rs868194	rs9903439	blup	545	-0.73314	0.463474
Nerve_Tibial	SIGLEC5	19	52114781	52148798	0.365522	rs16982907	rs11084094	lasso	595	3.02759	0.002465
Nerve_Tibial	SIGLEC14	19	52145806	52150054	0.571226	rs16982907	rs7250849	enet	595	-2.91606	0.003545
Nerve_Tibial	TMED7	5	114949205	114968689	0.000161	rs173635	rs2136210	blup	522	0.488226	0.625
Nerve_Tibial	SAMD9L	7	92759368	92777682	0.350781	rs2285507	rs17043	lasso	351	-0.846931	0.39703
Ovary	EZH1	17	40852293	40897071	0.100272	rs12943352	rs11651246	top1	266	0.466	0.641
Ovary	SIGLEC14	19	52145806	52150054	0.430583	rs16982907	rs3786625	blup	595	-2.47432	0.013349
Ovary	SAMD9L	7	92759368	92777682	0.221406	rs2285507	rs12666302	top1	351	-0.885	0.376157
Pancreas	EZH1	17	40852293	40897071	0.069827	rs12943352	rs429464	lasso	267	0.04365	0.965186
Pancreas	SIGLEC5	19	52114781	52148798	0.009264	rs16982907	rs11665668	enet	595	0.99427	0.32
Pancreas	SIGLEC14	19	52145806	52150054	0.262958	rs16982907	rs16982907	top1	595	-4.905	9.34e-07
Pancreas	TMED7	5	114949205	114968689	0.033867	rs173635	rs4921028	enet	522	0.472	0.637176
Pancreas	SAMD9L	7	92759368	92777682	0.332579	rs2285507	rs12666302	top1	351	-0.885	0.37616
Pituitary	EZH1	17	40852293	40897071	0.050622	rs12943352	rs9766	top1	268	3.01	0.002656
Pituitary	MRPS23	17	55916842	55927417	0.044622	rs868194	rs11652711	top1	545	-2.39	0.016986
Pituitary	SIGLEC5	19	52114781	52148798	0.026418	rs16982907	rs11084094	top1	595	3.658	0.000254
Pituitary	SIGLEC14	19	52145806	52150054	0.3253	rs16982907	rs16982912	lasso	595	-3.65755	0.000255
Pituitary	TMED7	5	114949205	114968689	0.033081	NA	NA	enet	0	NA	NA
Pituitary	SAMD9L	7	92759368	92777682	0.185118	rs2285507	rs793	enet	351	-0.688	0.49134
Prostate	MRPS23	17	55916842	55927417	0.03133	rs868194	rs10852999	lasso	545	0.244	0.807
Prostate	SIGLEC5	19	52114781	52148798	0.202994	rs16982907	rs4802828	top1	595	2.445	0.0145
Prostate	SIGLEC14	19	52145806	52150054	0.148551	rs16982907	rs16982907	top1	595	-4.905	9.34e-07
Prostate	TMED7	5	114949205	114968689	0.096795	rs173635	rs7700478	top1	521	0.903	0.366526
Prostate	SAMD9L	7	92759368	92777682	0.136022	rs2285507	rs10231084	top1	350	-0.897	0.369719
Skin_Not_Sun_Exposed_Suprapubic	EZH1	17	40852293	40897071	0.199355	rs12943352	rs2089115	top1	268	2.796	0.00517
Skin_Not_Sun_Exposed_Suprapubic	SIGLEC14	19	52145806	52150054	0.451274	rs16982907	rs7250849	lasso	595	-4.41078	1.03e-05
Skin_Not_Sun_Exposed_Suprapubic	SAMD9L	7	92759368	92777682	0.156138	rs2285507	rs12666302	lasso	351	-0.89966	0.368
Skin_Sun_Exposed_Lower_leg	EZH1	17	40852293	40897071	0.090572	rs12943352	rs9897724	top1	268	2.799	0.005126
Skin_Sun_Exposed_Lower_leg	MRPS23	17	55916842	55927417	0.060055	NA	NA	enet	0	NA	NA
Skin_Sun_Exposed_Lower_leg	SIGLEC5	19	52114781	52148798	0.152555	rs16982907	rs11084095	blup	595	3.20904	0.001332
Skin_Sun_Exposed_Lower_leg	SIGLEC14	19	52145806	52150054	0.269005	rs16982907	rs7250849	lasso	595	-3.60542	0.000312
Skin_Sun_Exposed_Lower_leg	SAMD9L	7	92759368	92777682	0.194188	rs2285507	rs12666302	top1	351	-0.885	0.376157
Small_Intestine_Terminal_Ileum	MRPS23	17	55916842	55927417	0.204595	rs868194	rs7504077	enet	545	0.21897	0.827
Small_Intestine_Terminal_Ileum	SIGLEC5	19	52114781	52148798	0.066059	rs16982907	rs4801860	top1	595	-1.47	0.142
Small_Intestine_Terminal_Ileum	SIGLEC14	19	52145806	52150054	0.493352	rs16982907	rs16982907	lasso	595	-4.7404	2.13e-06
Small_Intestine_Terminal_Ileum	TMED7	5	114949205	114968689	0.121439	NA	NA	enet	0	NA	NA
Small_Intestine_Terminal_Ileum	SAMD9L	7	92759368	92777682	0.046176	rs2285507	rs17788636	lasso	351	-0.372	0.709893
Spleen	EZH1	17	40852293	40897071	0.053117	rs12943352	rs4792953	lasso	268	2.35764	0.018391
Spleen	MRPS23	17	55916842	55927417	0.287009	rs868194	rs792383	blup	545	0.37799	0.705435
Spleen	SIGLEC14	19	52145806	52150054	0.612387	rs16982907	rs7250849	blup	595	-1.67215	0.094495
Spleen	TMED7	5	114949205	114968689	0.257413	rs173635	rs252738	enet	522	0.30907	0.75727
Spleen	SAMD9L	7	92759368	92777682	0.234046	rs2285507	rs12666302	top1	351	-0.885	0.376157
Stomach	EZH1	17	40852293	40897071	0.032039	rs12943352	rs8176257	top1	268	-0.487	0.626258
Stomach	MRPS23	17	55916842	55927417	0.09901	rs868194	rs9911992	top1	545	1.084	0.278365
Stomach	SIGLEC5	19	52114781	52148798	0.188681	rs16982907	rs11084095	enet	595	3.17743	0.001486
Stomach	SIGLEC14	19	52145806	52150054	0.308279	rs16982907	rs7250849	top1	595	-3.824	0.000131
Stomach	TMED7	5	114949205	114968689	0.006988	rs173635	rs267305	blup	522	-1.86336	0.06241
Stomach	SAMD9L	7	92759368	92777682	0.278309	rs2285507	rs10231084	top1	351	-0.897	0.369719
Testis	EZH1	17	40852293	40897071	0.061853	rs12943352	rs4792953	blup	268	2.36774	0.0179
Testis	MRPS23	17	55916842	55927417	0.121104	rs868194	rs17835016	lasso	545	2.08594	0.037
Testis	SIGLEC5	19	52114781	52148798	0.07921	rs16982907	rs10853839	blup	595	2.14523	0.031935
Testis	SIGLEC14	19	52145806	52150054	0.407207	rs16982907	rs7250849	lasso	595	-3.5546	0.000379
Testis	SAMD9L	7	92759368	92777682	0.227765	rs2285507	rs17043	top1	351	-0.92	0.35757
Thyroid	EZH1	17	40852293	40897071	0.090343	rs12943352	rs2089115	top1	268	2.796	0.005174
Thyroid	SIGLEC14	19	52145806	52150054	0.389395	rs16982907	rs7250849	top1	595	-3.824	0.000131
Thyroid	SAMD9L	7	92759368	92777682	0.351068	rs2285507	rs10231084	top1	351	-0.897	0.369719
Uterus	MRPS23	17	55916842	55927417	0.010777	NA	NA	lasso	0	NA	NA
Uterus	SIGLEC14	19	52145806	52150054	0.475735	rs16982907	rs12459503	blup	595	-1.11416	0.265211
Uterus	SAMD9L	7	92759368	92777682	0.114205	rs2285507	rs17165143	top1	351	-0.877	0.380487
Vagina	SIGLEC5	19	52114781	52148798	0.045971	rs16982907	rs11668530	lasso	595	1.4446	0.148582
Vagina	SIGLEC14	19	52145806	52150054	0.607649	rs16982907	rs8105105	lasso	595	-0.5579	0.576899
Vagina	SAMD9L	7	92759368	92777682	0.500904	rs2285507	rs12666302	top1	351	-0.885	0.37616
Whole_Blood	EZH1	17	40852293	40897071	0.080577	rs12943352	rs9897724	enet	268	2.58177	0.00983
Whole_Blood	MRPS23	17	55916842	55927417	0.011715	rs868194	rs9905045	blup	545	0.350611	0.726
Whole_Blood	SIGLEC5	19	52114781	52148798	0.369641	rs16982907	rs7250849	lasso	595	-2.24519	0.0248
Whole_Blood	SIGLEC14	19	52145806	52150054	0.363187	rs16982907	rs7250849	enet	595	-4.38683	1.15e-05
Whole_Blood	TMED7	5	114949205	114968689	0.001799	rs173635	rs6894010	blup	522	-1.83037	0.067194
Whole_Blood	SAMD9L	7	92759368	92777682	0.291141	rs2285507	rs12666302	top1	351	-0.885	0.376157
HSQ, the heritability of the gene; a rsID of the most significant GWAS SNP in locus; b rsID of the best eQTL in the locus; c best performing model; d number of SNPs in the model.
